# Supplementary material for: Are we restoring functional fens? – The outcomes of restoration projects in fens re-analysed with plant functional traits
Source: PLoS One. 2019 Apr 24;14(4):e0215645. doi: 10.1371/journal.pone.0215645 (PMC6481837; doi:10.1371/journal.pone.0215645)
Supplement: S1 File — (XLSX) [file pone.0215645.s010.xlsx]

## Sheet: cwm
RELEVE_NR	YEAR1	SITE3	TREATMENT_SITE	1 ch	1 ch.s	2 sla	2 sla.s	3 ldmc	3 ldmc.s	4 cs	5 fl	5 fl.s	6 w	6 w.s	7 nit	8 pho	9 h_0 non hummock forming	9 h_1 hummock forming	10 n_0 no N fixing	10 n_1 N fixing	11 MStatusO_1	12 MStatusN_1	13 MFlexi_1	14 sm	14 sm.s	15 snb	15 snb.s	16 seed buoyancy	17 autochor_1	18 bythisochor_1	19 chamaechor_1	20 hemerochor_1	21 meteorochor_1	22 nautochor_1	23 ombrochor_1	24 other_1	25 zoochor_1	26 inverb_1	27 mammals_1	28 diversity	28 diversity.s	29 gr_CY	29 gr_FO	29 gr_PO	29 gr_PT	29 gr_SPH	29 gr_BM	30 pls_0 perennial	30 pls_1 annual/biannual
501	2011	MIRE1	MIRE	0.425941	0.16144	23.1603	0.435712	0.231242	0.434069	0.657778	5.32895	0.618421	8.95333	0.695333	20.6904	2.33076	0.914474	0.0855263	1	0	0.0526316	0.440789	0.506579	1.35073	0.136474	1.61864	0.309322	61.5912	0.0263158	0	0	0.144737	0.111842	0.881579	0	0.0592105	0.730263	0	0	2.18382	0.236765	0.407895	0.440789	0.0197368	0.105263	0	0.334728	1	0
508	2011	MIRE3	MIRE	0.434786	0.165798	19.6508	0.390861	0.230401	0.43209	0.644068	5.09016	0.584309	9.36885	0.736885	19.9193	2.42726	0.877049	0.122951	1	0	0.0163934	0.516393	0.434426	1.45489	0.152681	1.89216	0.446078	59.702	0.0819672	0	0	0.0901639	0.057377	0.942623	0	0.057377	0.598361	0	0	1.87395	0.17479	0.508197	0.442623	0.0245902	0.0245902	0	0.434389	1	0
512	2011	MIRE5	MIRE	1.84003	0.447663	15.1185	0.231367	0.208163	0.379753	0.861538	5.84127	0.69161	9.22222	0.722222	28.7884	3.94734	1	0	0.415385	0	0.0461538	0.123077	0.8	1.19852	0.136677	2.13636	0.568182	71.3855	0.0461538	0	0	0.153846	0.153846	0.384615	0	0.0769231	0.276923	0	0	2.84	0.368	0.615385	0.307692	0.0769231	0	0	0.35	1	0
517	2011	MIRE8	MIRE	0.514079	0.194075	19.0723	0.378418	0.228591	0.427831	0.685185	5.15278	0.593254	9.31884	0.731884	19.2063	2.34774	0.958333	0.0416667	1	0	0.0555556	0.569444	0.333333	0.904872	0.113731	1.94444	0.472222	80.4655	0.0694444	0	0	0.277778	0.236111	1	0.0277778	0.208333	0.291667	0	0.0416667	2.11111	0.222222	0.638889	0.25	0.0833333	0	0	0.528302	1	0
518	2011	MIRE8	MIRE	0.483226	0.182834	19.8949	0.388429	0.236415	0.446245	0.687719	5.08421	0.583459	9.22105	0.722105	20.0569	2.47566	0.978947	0.0210526	1	0	0.0631579	0.526316	0.389474	1.16264	0.132216	1.83871	0.419355	71.7031	0.0526316	0	0	0.2	0.136842	0.957895	0.0210526	0.115789	0.421053	0	0.0315789	1.94624	0.189247	0.505263	0.347368	0.0842105	0.0210526	0.0145631	0.514563	1	0
521	2011	MIRE9	MIRE	0.362091	0.139077	21.1035	0.402275	0.223	0.414673	0.666667	5.21818	0.602597	9.75455	0.775455	21.0002	2.61617	0.972727	0.0272727	1	0	0	0.545455	0.436364	1.66357	0.171356	1.92045	0.460227	60.079	0.172727	0	0	0.0909091	0.0545455	0.845455	0	0.0454545	0.590909	0	0	1.83333	0.166667	0.4	0.554545	0.0272727	0.0181818	0	0.290323	1	0
522	2011	MIRE9	MIRE	0.443204	0.161405	19.4652	0.386783	0.233532	0.43946	0.68239	5.04545	0.577922	9.28182	0.728182	20.9492	2.54965	0.981818	0.0181818	0.990909	0	0.0181818	0.454545	0.527273	1.54175	0.159277	1.88462	0.442308	63.8658	0.1	0	0	0.127273	0.1	0.945455	0.0272727	0.0727273	0.545455	0	0.0181818	1.9537	0.190741	0.472727	0.463636	0.0272727	0.0181818	0.00970874	0.432039	1	0
523	2011	MIRE10	MIRE	0.632267	0.2162	15.6892	0.317096	0.340623	0.691504	0.70155	5.69474	0.670677	8.83871	0.683871	17.7061	1.4393	0.978947	0.0210526	1	0	0.0842105	0.0947368	0.8	3.60886	0.230533	1.37209	0.186047	51.4405	0.136842	0	0.0210526	0.2	0.168421	0.863158	0.0210526	0.0421053	0.873684	0.0210526	0.0526316	2.42857	0.285714	0.621053	0.273684	0.0210526	0.0421053	0	0.522167	1	0
524	2011	MIRE10	MIRE	0.522327	0.186379	15.1985	0.313305	0.354283	0.723652	0.666667	5.83333	0.690476	9.22917	0.722917	17.1429	1.42198	0.947917	0.0520833	1	0	0.0625	0.15625	0.71875	3.67645	0.243597	1.20513	0.102564	50.6041	0.229167	0	0	0.15625	0.09375	0.8125	0	0.0416667	0.96875	0	0.0416667	2.30208	0.260417	0.645833	0.3125	0.0416667	0	0	0.462766	1	0
525	2011	MIRE11	MIRE	0.46649	0.178074	20.0803	0.390944	0.227127	0.424385	0.556604	5.09434	0.584906	9.06796	0.706796	18.1206	1.82051	0.641509	0.358491	1	0	0.0754717	0.679245	0.245283	0.93358	0.108905	1.69697	0.348485	55.3313	0.0283019	0	0	0.132075	0.132075	0.981132	0	0.0471698	0.745283	0	0	2.10577	0.221154	0.632075	0.301887	0.0188679	0.0188679	0	0.47549	1	0
530	2011	MIRE12	MIRE	0.41146	0.153237	25.3031	0.466907	0.2327	0.437502	0.663664	5.23894	0.605563	8.84071	0.684071	22.9075	2.82609	0.964602	0.0353982	1	0	0.0530973	0.415929	0.530973	1.53934	0.155001	1.58511	0.292553	65.2569	0.0353982	0	0	0.0973451	0.115044	0.867257	0.0176991	0.0353982	0.761062	0	0	2.18	0.236	0.424779	0.40708	0.0176991	0.115044	0	0.436441	1	0
537	2011	MIRE15	MIRE	0.579441	0.208314	17.0311	0.337078	0.29022	0.572877	0.663043	5.51064	0.644377	9.04255	0.704255	18.837	1.89028	0.93617	0.0638298	0.978723	0	0.0425532	0.180851	0.744681	3.63284	0.234052	1.4023	0.201149	50.6337	0.0638298	0	0	0.0744681	0.0957447	0.893617	0.0212766	0	0.702128	0	0.0212766	2.02326	0.204651	0.606383	0.319149	0	0.0531915	0	0.481675	0.968085	0.0319149
551	2012	MIRE23	MIRE	0.408237	0.153853	19.2601	0.372572	0.238717	0.451664	0.680952	5.32903	0.618433	9.29677	0.729677	19.2803	2.05853	0.896774	0.103226	0.980645	0	0.122581	0.335484	0.529032	1.24035	0.132432	1.72269	0.361345	51.1808	0.148387	0	0	0.187097	0.180645	0.780645	0.0129032	0.0709677	0.690323	0.0129032	0.0129032	2.11184	0.222368	0.309677	0.548387	0.0258065	0.0193548	0.00943396	0.295597	1	0
553	2012	MIRE24	MIRE	0.354882	0.133488	21.1581	0.397086	0.246737	0.470538	0.682222	5.73333	0.67619	8.52817	0.652817	18.5006	1.42905	0.980392	0.0196078	0.954248	0	0.104575	0.326797	0.54902	0.632229	0.078079	1.50694	0.253472	67.7849	0.248366	0	0.0261438	0.143791	0.176471	0.954248	0.0261438	0.0653595	0.601307	0.0718954	0.261438	2.34932	0.269863	0.261438	0.647059	0.0457516	0	0	0.278027	0.980392	0
554	2012	MIRE24	MIRE	0.386675	0.147395	21.4241	0.408237	0.254528	0.488875	0.649123	5.625	0.660714	8.48649	0.648649	17.2875	1.23815	0.953488	0.0465116	0.860465	0	0.186047	0.395349	0.348837	0.672148	0.0828989	1.75758	0.378788	74.0159	0.0697674	0	0.0465116	0.209302	0.302326	0.767442	0.0697674	0.0465116	0.55814	0.0930233	0.0697674	2.54286	0.308571	0.348837	0.395349	0.0465116	0.0465116	0	0.555556	0.930233	0
556	2012	MIRE25	MIRE	0.635856	0.22713	19.0483	0.375218	0.236082	0.445461	0.670498	5.34483	0.62069	9.42529	0.742529	18.4987	2.1426	0.931034	0.0689655	1	0	0.0229885	0.62069	0.321839	0.934436	0.113396	1.92105	0.460526	74.0161	0.103448	0	0.0229885	0.264368	0.126437	0.977011	0.0229885	0.114943	0.390805	0.0229885	0	2.07059	0.214118	0.563218	0.390805	0.0229885	0.0229885	0	0.450617	1	0
559	2012	MIRE28	MIRE	0.288461	0.114536	21.0368	0.388318	0.251396	0.481502	0.616667	5.72381	0.67483	8.75532	0.675532	17.9424	1.34904	0.942857	0.0571429	0.92381	0	0.114286	0.238095	0.6	0.60625	0.0785694	1.43878	0.219388	71.9211	0.257143	0	0.0190476	0.27619	0.247619	0.914286	0.0571429	0.161905	0.771429	0.133333	0.142857	2.81188	0.362376	0.304762	0.609524	0.0666667	0	0.0260417	0.364583	0.971429	0.0285714
561	2012	MIRE29	MIRE	0.374303	0.1447	17.8471	0.349389	0.259418	0.500384	0.645833	5.36782	0.623974	8.98795	0.698795	19.4124	1.82557	0.932584	0.0674157	0.932584	0	0.0674157	0.359551	0.494382	0.82293	0.101725	1.58974	0.294872	74.6861	0.0898876	0	0	0.213483	0.224719	0.876404	0.0224719	0.247191	0.651685	0.0898876	0.0224719	2.49398	0.298795	0.550562	0.370787	0.0337079	0.0224719	0	0.518919	0.977528	0
564	2012	MIRE30	MIRE	1.49838	0.380626	13.8558	0.249046	0.292221	0.577586	0.843621	6.05682	0.722403	8.97917	0.697917	27.4271	3.106	0.977778	0.0222222	0.511111	0	0.0444444	0.155556	0.755556	0.945058	0.111713	2.04545	0.522727	74.2244	0.0222222	0	0	0.155556	0.277778	0.477778	0.0222222	0.1	0.455556	0.0666667	0	2.83333	0.366667	0.533333	0.255556	0.166667	0	0	0.486631	0.977778	0
565	2012	MIRE31	MIRE	0.460396	0.173979	21.1881	0.409983	0.215981	0.398153	0.701333	5.128	0.589714	9.22764	0.722764	20.6382	2.48813	1	0	1	0	0.024	0.416	0.56	1.78022	0.156957	1.91803	0.459016	62.4792	0.056	0	0	0.208	0.104	0.976	0	0.112	0.536	0.016	0	2.04098	0.208197	0.368	0.584	0.024	0.024	0	0.361111	1	0
566	2012	MIRE31	MIRE	0.393826	0.150817	22.9859	0.435741	0.201739	0.364633	0.679012	5.17037	0.595767	9.00752	0.700752	22.5823	2.81668	1	0	1	0	0.0222222	0.17037	0.807407	2.12219	0.183679	1.94656	0.473282	49.8381	0.0296296	0	0	0.251852	0.0962963	0.985185	0	0.0740741	0.762963	0	0	2.23308	0.246617	0.140741	0.822222	0.0222222	0.0148148	0	0.210046	1	0
567	2012	MIRE32	MIRE	0.247127	0.0998321	16.0833	0.315585	0.292315	0.577809	0.655914	5.52577	0.646539	8.46154	0.646154	17.1458	1.26429	0.865979	0.134021	0.969072	0	0.195876	0.14433	0.659794	0.829365	0.105445	1.38462	0.192308	80.9952	0.0824742	0	0.0206186	0.329897	0.268041	0.927835	0.0206186	0.453608	0.876289	0.103093	0.0515464	3.07447	0.414894	0.546392	0.28866	0.134021	0	0	0.468085	1	0
568	2012	MIRE32	MIRE	0.241344	0.0965196	15.1633	0.292008	0.281391	0.552098	0.661017	5.42623	0.632319	8.88034	0.688034	18.6396	1.31952	0.975806	0.0241935	0.967742	0	0.0645161	0.185484	0.733871	0.832282	0.107286	1.23276	0.116379	83.6754	0.0564516	0	0	0.145161	0.137097	0.919355	0	0.580645	0.790323	0.0725806	0.0322581	2.76271	0.352542	0.637097	0.258065	0.0483871	0.016129	0	0.377358	0.983871	0
569	2012	MIRE33	MIRE	0.441639	0.164307	20.594	0.400107	0.254793	0.489499	0.687356	5.25949	0.608499	8.92105	0.692105	18.6317	1.91071	1	0	0.987342	0	0.0632911	0.367089	0.56962	1.23071	0.126331	1.66176	0.330882	59.0077	0.0759494	0	0.0126582	0.170886	0.189873	0.791139	0.0253165	0.0759494	0.664557	0.056962	0.0316456	2.2971	0.25942	0.348101	0.481013	0.0253165	0.101266	0	0.311355	0.987342	0.0126582
571	2012	MIRE34	MIRE	0.501836	0.154685	16.6393	0.302636	0.259586	0.50078	0.688596	5.46104	0.637291	8.85401	0.685401	20.9352	1.91511	0.961039	0.038961	0.88961	0	0.0519481	0.175325	0.75974	0.868686	0.104374	1.23846	0.119231	82.3756	0.103896	0	0.012987	0.168831	0.168831	0.87013	0.0519481	0.5	0.681818	0.0714286	0	2.89706	0.379412	0.590909	0.324675	0.025974	0.0324675	0	0.281938	0.987013	0.012987
572	2012	MIRE34	MIRE	0.442706	0.163762	26.4445	0.467074	0.189703	0.336306	0.674797	6.14961	0.735658	8.75	0.675	20.1185	1.37805	0.984615	0.0153846	0.961538	0	0.0538462	0.338462	0.553846	0.385317	0.0535858	1.3125	0.15625	66.0082	0.0846154	0	0	0.146154	0.138462	0.653846	0.0153846	0.146154	0.3	0.0461538	0	2.16854	0.233708	0.130769	0.484615	0.0384615	0.292308	0	0.285714	0.976923	0
573	2012	MIRE35	MIRE	0.483613	0.181694	21.4399	0.406993	0.22335	0.415495	0.670103	5.34021	0.620029	8.65979	0.665979	19.2202	2.02111	0.865979	0.134021	1	0	0.0721649	0.391753	0.536082	0.881214	0.10053	1.79487	0.397436	60.1255	0.0927835	0	0	0.268041	0.206186	0.938144	0	0.134021	0.546392	0.0206186	0.0515464	2.32967	0.265934	0.350515	0.505155	0.0618557	0.0618557	0	0.532407	1	0
574	2012	MIRE35	MIRE	0.405026	0.156211	24.3073	0.445255	0.236495	0.446434	0.68254	5.44079	0.634398	8.70395	0.670395	20.4889	2.04821	0.967105	0.0328947	1	0	0.0394737	0.460526	0.480263	0.91338	0.104217	1.46565	0.232824	77.2394	0.138158	0	0.0131579	0.184211	0.190789	0.861842	0.0131579	0.0592105	0.677632	0.0263158	0.0986842	2.38971	0.277941	0.355263	0.506579	0.0263158	0.105263	0	0.367188	1	0
575	2012	MIRE35	MIRE	0.425153	0.161017	20.5891	0.386924	0.257686	0.496306	0.704082	5.21	0.601429	8.65	0.665	19.0249	1.86421	0.94	0.06	1	0	0.07	0.31	0.59	0.74731	0.0936056	1.57778	0.288889	65.4883	0.1	0	0.02	0.38	0.31	0.96	0.02	0.12	0.54	0.02	0.06	2.5	0.3	0.47	0.43	0.06	0.02	0	0.475728	1	0
576	2012	MIRE36	MIRE	0.525439	0.193547	20.3545	0.395916	0.201849	0.364892	0.621359	5.33981	0.619972	8.94175	0.694175	21.5976	2.32083	0.912621	0.0873786	1	0	0.0485437	0.291262	0.631068	1.08597	0.122865	1.94624	0.473118	57.3538	0.0776699	0	0	0.213592	0.116505	0.980583	0.0291262	0.23301	0.669903	0	0.0582524	2.36634	0.273267	0.339806	0.533981	0.0873786	0.0194175	0	0.457944	1	0
578	2012	MIRE37	MIRE	0.475009	0.179345	20.0488	0.394135	0.237773	0.449442	0.677083	5.58586	0.655123	9.34343	0.734343	20.0817	1.8236	0.949495	0.0505051	1	0	0.020202	0.292929	0.686869	0.72986	0.0941878	2.01124	0.505618	58.9512	0.0707071	0	0.030303	0.494949	0.0707071	0.969697	0.030303	0.191919	0.777778	0.020202	0	2.63636	0.327273	0.333333	0.646465	0.020202	0	0.0153061	0.454082	1	0
582	2012	MIRE39	MIRE	0.365616	0.140963	20.4038	0.383749	0.259885	0.501482	0.63754	5.51261	0.644658	8.7479	0.67479	18.6275	1.51174	0.97479	0.0252101	0.966387	0.0168067	0.12605	0.277311	0.596639	0.787753	0.0911965	1.54808	0.274038	72.9214	0.201681	0	0.0168067	0.218487	0.226891	0.789916	0.0504202	0.159664	0.747899	0.0504202	0.12605	2.5625	0.3125	0.394958	0.470588	0.0168067	0.0420168	0.0212766	0.46383	1	0
584	2012	MIRE40	MIRE	0.484478	0.179671	20.8022	0.404665	0.218679	0.404503	0.655844	5.18831	0.59833	9.01299	0.701299	21.5711	2.56533	0.896104	0.103896	1	0	0.0454545	0.487013	0.467532	1.32351	0.141226	1.88806	0.44403	61.5884	0.038961	0	0.012987	0.136364	0.181818	0.987013	0.0324675	0.0714286	0.538961	0.012987	0.0324675	2.02632	0.205263	0.37013	0.538961	0.0649351	0.012987	0	0.268398	1	0
586	2012	MIRE41	MIRE	0.477138	0.180357	19.017	0.369465	0.240389	0.455598	0.699275	5.06522	0.580745	9.17391	0.717391	20.1485	2.24834	1	0	0.967391	0.0326087	0.0869565	0.5	0.413043	0.853639	0.10666	1.75281	0.376404	69.7719	0.119565	0	0.0217391	0.369565	0.23913	1	0	0.0652174	0.293478	0.0434783	0.0434783	2.1087	0.221739	0.554348	0.391304	0.0434783	0	0	0.450292	1	0
590	2012	MIRE44	MIRE	0.576795	0.200711	21.14	0.402034	0.253549	0.486572	0.675595	5.272	0.610286	9.448	0.7448	18.0799	1.35849	0.630769	0.330769	0.961538	0	0.0307692	0.223077	0.684615	0.869598	0.102301	1.84946	0.424731	76.1952	0.146154	0	0.0153846	0.161538	0.123077	0.761538	0.0461538	0.0615385	0.692308	0.0153846	0.0153846	2.33036	0.266071	0.392308	0.407692	0.0461538	0.1	0	0.413223	0.961538	0
592	2012	MIRE45	MIRE	0.559639	0.202484	19.5175	0.368672	0.25123	0.481112	0.686717	4.96992	0.567132	9.32331	0.732331	19.0125	1.99708	0.864662	0.135338	1	0	0.037594	0.390977	0.548872	1.17921	0.126735	1.79167	0.395833	70.9902	0.0300752	0	0	0.278195	0.142857	0.977444	0.0150376	0.0451128	0.518797	0	0.0150376	2.05385	0.210769	0.541353	0.360902	0.075188	0.0225564	0	0.379913	1	0
601	2013	MIRE23	MIRE	0.450408	0.169058	21.7264	0.417001	0.227104	0.42433	0.691131	5.43119	0.633028	8.93578	0.693578	20.6176	2.42897	0.981651	0.0183486	1	0	0.0733945	0.238532	0.688073	1.28141	0.129392	2.04255	0.521277	56.1835	0.0366972	0	0	0.192661	0.211009	0.926606	0.0366972	0.0458716	0.59633	0	0.0458716	2.20792	0.241584	0.211009	0.541284	0.146789	0.0733945	0.433498	0.0246305	1	0
602	2013	MIRE23	MIRE	0.429585	0.160116	21.9905	0.417739	0.22319	0.415119	0.679487	5.30189	0.614555	8.88679	0.688679	20.63	2.35676	0.971698	0.0283019	0.971698	0	0.132075	0.235849	0.632075	1.36508	0.137303	1.83146	0.41573	52.0066	0.0566038	0	0	0.198113	0.235849	0.886792	0.0377358	0.0754717	0.716981	0	0.0283019	2.27184	0.254369	0.160377	0.622642	0.113208	0.0283019	0.431373	0	1	0
606	2013	MIRE46	MIRE	0.707681	0.24448	23.2862	0.409233	0.267508	0.519425	0.854167	4.625	0.517857	8.82031	0.682031	14.0429	0.942185	0.976562	0.0234375	1	0	0.0703125	0.6875	0.242188	0.914178	0.113654	1.94545	0.472727	78.4832	0.0625	0	0	0.140625	0.148438	0.960938	0.015625	0.078125	0.804688	0.0234375	0.078125	2.30081	0.260163	0.570312	0.296875	0.078125	0.0390625	0	0.121622	1	0
616	2013	MIRE7	MIRE	0.423481	0.161346	17.0763	0.336652	0.313086	0.626694	0.646018	5.58261	0.654658	8.78571	0.678571	17.2939	1.26673	0.930435	0.0695652	1	0	0.417391	0.165217	0.391304	0.999899	0.103555	1.29358	0.146789	67.2333	0.0695652	0	0	0.173913	0.226087	0.626087	0.0173913	0.0173913	0.826087	0.0956522	0	2.00893	0.201786	0.321739	0.234783	0.0434783	0.026087	0.306034	0.0818966	1	0
617	2013	MIRE2	MIRE	0.57247	0.21002	26.5365	0.466555	0.19672	0.352821	0.678063	6.54701	0.79243	8.36752	0.636752	15.2173	1.26184	1	0	1	0	0.188034	0.102564	0.709402	0.194732	0.0277397	1.42857	0.214286	70.5611	0.042735	0	0	0.0683761	0.0940171	0.264957	0.025641	0.0512821	0.25641	0.017094	0.017094	1.91837	0.183673	0.034188	0.196581	0.017094	0.581197	0.433735	0.0321285	1	0
619	2013	MIRE2	MIRE	0.652051	0.234659	28.1444	0.49903	0.174568	0.300685	0.663158	6.53684	0.790977	8.22105	0.622105	17.3382	1.79187	0.968421	0.0315789	1	0	0.0210526	0.0842105	0.863158	0.169278	0.0231604	1.78261	0.391304	71.3916	0.0210526	0	0	0.168421	0.0210526	0.284211	0.0210526	0.0210526	0.221053	0.0421053	0.0210526	2.66667	0.333333	0.0947368	0.147368	0.0421053	0.715789	0	0.434286	1	0
621	2013	MIRE49	MIRE	0.524255	0.192499	25.5629	0.463254	0.223105	0.41492	0.695652	5.89565	0.699379	8.6	0.66	19.3059	1.85119	0.982609	0.0173913	0.982609	0	0.0521739	0.313043	0.634783	1.00023	0.0910427	1.56338	0.28169	68.0491	0.0521739	0	0	0.173913	0.104348	0.582609	0.0173913	0.0173913	0.443478	0.0173913	0	2.31884	0.263768	0.269565	0.330435	0.0173913	0.365217	0.358586	0	1	0
627	2013	MIRE51	MIRE	0.565366	0.201968	15.3555	0.304587	0.329578	0.66551	0.767361	5.89216	0.69888	9.33333	0.733333	19.2735	1.50198	0.970588	0.0294118	1	0	0.176471	0.0784314	0.715686	1.80709	0.132403	1.68182	0.340909	57.6823	0.0784314	0	0	0.127451	0.303922	0.686275	0.0196078	0	0.794118	0	0	2.18085	0.23617	0.333333	0.235294	0.176471	0.0784314	0.449153	0.00847458	1	0
628	2013	MIRE51	MIRE	0.307914	0.120518	17.0068	0.330205	0.29181	0.576621	0.655172	5.36943	0.624204	9.19108	0.719108	19.226	1.78992	0.955414	0.044586	1	0	0.140127	0.433121	0.394904	0.986865	0.107406	1.24828	0.124138	69.3097	0.0573248	0	0	0.0828025	0.299363	0.757962	0.0191083	0.127389	0.687898	0	0	2.14094	0.228188	0.579618	0.229299	0.0254777	0.0509554	0.335938	0.0078125	1	0
639	2013	MIRE52	MIRE	0.483092	0.17332	22.5552	0.420098	0.216746	0.399953	0.666667	5.40741	0.62963	9.25	0.725	21.6575	2.47624	0.981481	0.0185185	0.981481	0	0.0277778	0.305556	0.666667	1.57225	0.14957	2.07865	0.539326	52.862	0.0648148	0	0	0.333333	0.157407	0.953704	0	0.0925926	0.75	0	0	2.39623	0.279245	0.185185	0.759259	0.037037	0.0185185	0	0.357143	1	0
641	2013	MIRE53	MIRE	0.635191	0.224975	24.118	0.437339	0.207358	0.377859	0.666667	6.08824	0.726891	8.63235	0.663235	17.7689	1.80892	0.955882	0.0441176	0.970588	0	0.0588235	0.279412	0.661765	0.488646	0.0600917	1.97917	0.489583	73.6068	0.147059	0	0	0.264706	0.235294	0.735294	0.0441176	0.0882353	0.411765	0.0588235	0.0735294	2.62	0.324	0.25	0.455882	0.0294118	0.264706	0.511628	0.0174419	0.970588	0.0294118
647	2013	MIRE39	MIRE	0.571386	0.207359	21.087	0.388653	0.190743	0.338753	0.714597	6.05229	0.721755	8.33333	0.633333	23.7606	1.3384	0.947712	0.0522876	0.954248	0.0261438	0.0915033	0.398693	0.496732	0.555368	0.0586675	1.93651	0.468254	60.0286	0.0653595	0	0	0.20915	0.137255	0.490196	0.0261438	0.0392157	0.359477	0.0522876	0.0130719	2.70667	0.341333	0.0653595	0.379085	0.0261438	0.509804	0	0.363265	1	0
650	2013	MIRE44	MIRE	0.583496	0.206584	22.8173	0.422153	0.238678	0.451571	0.659004	5.51685	0.645265	8.88764	0.688764	17.4862	1.20116	0.752809	0.247191	1	0	0.101124	0.157303	0.719101	0.667756	0.0744255	1.70492	0.352459	75.5687	0.0449438	0	0.0224719	0.213483	0.179775	0.719101	0.0674157	0.0449438	0.595506	0.0561798	0	2.3662	0.273239	0.314607	0.359551	0.0449438	0.202247	0.423077	0.0625	1	0
652	2013	MIRE44	MIRE	0.640706	0.226623	17.756	0.33236	0.309456	0.618151	0.695122	5.61905	0.659864	9.14286	0.714286	17.8574	1.67061	0.928571	0.0714286	1	0	0.0595238	0.154762	0.75	3.69403	0.228948	1.4	0.2	50.9889	0.0714286	0	0.0238095	0.190476	0.0952381	0.952381	0.0238095	0.0714286	0.845238	0.0238095	0	2.32927	0.265854	0.607143	0.309524	0.0595238	0.0238095	0	0.366906	1	0
654	2013	MIRE42	MIRE	0.413068	0.160204	20.5249	0.383589	0.266446	0.516924	0.659674	5.49655	0.642365	8.70629	0.670629	19.5162	1.5591	0.97931	0.0206897	0.965517	0.0206897	0.351724	0.331034	0.317241	0.729817	0.0895477	1.45113	0.225564	67.9623	0.062069	0	0.0275862	0.206897	0.17931	0.675862	0.0413793	0.0896552	0.758621	0.0137931	0.0482759	2.14493	0.228986	0.234483	0.337931	0.0758621	0.0482759	0.403042	0.0380228	1	0
655	2013	MIRE41	MIRE	0.573218	0.212042	17.5028	0.358429	0.24628	0.469462	0.679365	5.13333	0.590476	9.43689	0.743689	19.028	2.3056	0.980952	0.0190476	0.980952	0.0190476	0.0571429	0.761905	0.180952	0.973641	0.119525	1.94792	0.473958	79.2876	0.0571429	0	0	0.2	0.114286	0.952381	0.0285714	0.047619	0.228571	0.0190476	0.0285714	1.71	0.142	0.695238	0.180952	0.0761905	0.047619	0	0.33121	1	0
657	2013	MIRE54	MIRE	0.524168	0.192591	23.6373	0.432149	0.240976	0.45698	0.721763	5.87603	0.696576	8.55372	0.655372	20.0738	1.66212	0.975207	0.0247934	0.966942	0	0.0826446	0.280992	0.636364	0.610053	0.0688843	1.49515	0.247573	58.2061	0.231405	0	0	0.280992	0.0909091	0.785124	0.0165289	0.0578512	0.528926	0.0413223	0.0495868	2.33981	0.267961	0.247934	0.520661	0.0165289	0.14876	0.353414	0.0240964	0.983471	0.0165289
659	2013	MIRE25	MIRE	0.705133	0.24492	20.2444	0.38934	0.24159	0.458425	0.518265	5.76027	0.680039	8.71127	0.671127	23.1141	2.16994	0.520548	0.479452	0.972603	0	0.0136986	0.527397	0.445205	0.574292	0.0751217	2.03226	0.516129	51.7665	0.0273973	0	0	0.150685	0.0616438	0.712329	0	0.0479452	0.643836	0.0136986	0	2.30769	0.261538	0.541096	0.184932	0.0136986	0.260274	0	0.330435	1	0
660	2013	MIRE28	MIRE	0.318182	0.125571	21.8418	0.417754	0.274301	0.535411	0.641745	5.54206	0.648865	8.38776	0.638776	17.6255	1.39763	0.971963	0.0280374	0.962617	0	0.168224	0.149533	0.682243	0.657275	0.0832963	1.49524	0.247619	65.5982	0.102804	0	0	0.401869	0.327103	0.971963	0.0373832	0.0747664	0.785047	0.0934579	0.0934579	2.70093	0.340187	0.327103	0.46729	0.140187	0	0.411504	0.0265487	1	0
661	2013	MIRE28	MIRE	0.393178	0.151515	18.763	0.361695	0.283308	0.55661	0.648526	5.65772	0.665388	8.54861	0.654861	17.4717	1.36299	0.979866	0.0201342	0.986577	0	0.328859	0.134228	0.536913	0.653457	0.0801527	1.40278	0.201389	64.258	0.114094	0	0	0.302013	0.255034	0.731544	0.0268456	0.107383	0.838926	0.0939597	0.100671	2.37584	0.275168	0.234899	0.436242	0.0604027	0	0.352713	0.0232558	1	0
662	2013	MIRE31	MIRE	0.542089	0.199631	20.8444	0.395232	0.217593	0.401947	0.564815	5.30556	0.615079	8.51456	0.651456	18.7144	1.49811	0.648148	0.351852	0.972222	0.0277778	0.0740741	0.555556	0.37037	0.625305	0.0809941	1.70312	0.351562	51.7	0.0833333	0	0.0185185	0.351852	0.203704	0.972222	0.0277778	0.12963	0.787037	0.0185185	0.0740741	2.64762	0.329524	0.444444	0.407407	0.12037	0.0277778	0	0.451163	1	0
663	2013	MIRE31	MIRE	0.602669	0.216317	20.5554	0.390055	0.24658	0.47017	0.696165	5.13043	0.590062	8.63393	0.663393	18.4466	1.56842	0.843478	0.156522	0.982609	0.0173913	0.0782609	0.495652	0.426087	0.738512	0.093345	1.76667	0.383333	61.7595	0.0695652	0	0	0.4	0.217391	0.965217	0.026087	0.13913	0.704348	0	0.0782609	2.56637	0.313274	0.452174	0.426087	0.104348	0.0173913	0	0.34375	1	0
664	2013	MIRE31	MIRE	0.520008	0.192345	18.9805	0.378899	0.260421	0.502743	0.702479	5.22314	0.603306	8.71552	0.671552	19.4504	2.08372	0.958678	0.0413223	0.966942	0.0330579	0.0826446	0.429752	0.487603	0.807457	0.100864	1.75214	0.376068	68.3894	0.0826446	0	0	0.38843	0.256198	0.983471	0	0.115702	0.570248	0.0330579	0.107438	2.43697	0.287395	0.578512	0.297521	0.107438	0.0165289	0.39819	0.0452489	1	0
672	2014	MIRE56	MIRE	0.406775	0.156928	21.419	0.410123	0.237582	0.448992	0.698039	5.22353	0.603361	8.42683	0.642683	20.6458	2.15232	0.964706	0.0352941	1	0	0.0588235	0.317647	0.623529	1.01924	0.110986	1.89333	0.446667	59.3381	0.0470588	0	0	0.364706	0.294118	0.941176	0.0705882	0.176471	0.717647	0	0.141176	2.775	0.355	0.211765	0.447059	0.223529	0.0588235	0	0.458824	1	0
BB_02a	2002	BB	BB_REWET	1.56262	0.442436	18.0106	0.375078	0.2998	0.595425	0.996255	6.07865	0.725522	9.99438	0.799438	18.7088	2.13021	1	0	1	0	0	0.00561798	0.994382	0.136927	0.0236813	2.0904	0.545198	79.936	0	0	0	0.00561798	0.0955056	1	0	0.00561798	1	0	0	2.10674	0.221348	0	0.00561798	0.994382	0	0	0	1	0
BB_02b	2002	BB	BB_REWET	1.54889	0.433783	21.2874	0.402874	0.278483	0.545254	0.960591	5.91133	0.701619	10.0739	0.807389	18.5448	2.19162	1	0	1	0	0	0.0640394	0.935961	0.14	0.0240588	2	0.5	79.465	0	0	0	0	0	1	0	0	1	0	0	2	0.2	0.00492611	0.0591133	0.935961	0	0	0	1	0
BB_02c	2002	BB	BB_REWET	1.22858	0.364142	22.7071	0.406096	0.285721	0.562289	0.944067	5.11565	0.587949	9.61678	0.761678	18.7495	1.76302	1	0	1	0	0	0.446712	0.553288	0.570545	0.0747905	2	0.5	75.5767	0	0	0	0.0544218	0.0544218	1	0	0.0544218	1	0	0	2.16327	0.232653	0.362812	0.0839002	0.553288	0	0	0	1	0
BB_02d	2002	BB	BB_REWET	0.76053	0.228525	46.3659	0.582689	0.196476	0.352246	0.711319	5.14642	0.592345	9.31776	0.731776	24.6345	2.28132	1	0	1	0	0	0.439252	0.560748	0.704286	0.0988097	2	0.5	75.5106	0	0	0	0.560748	0.560748	1	0	0.560748	1	0	0	3.68224	0.536449	0.00623053	0.433022	0.560748	0	0	0	1	0
BB_02e	2002	BB	BB_REWET	1.63619	0.458264	18.3822	0.381575	0.287136	0.56562	0.996124	5.97674	0.710963	10	0.8	18.0169	2.19064	1	0	1	0	0	0.0116279	0.988372	0.140585	0.0241282	2	0.5	80.5287	0	0	0	0	0	1	0	0	1	0	0	2	0.2	0.00581395	0.00581395	0.988372	0	0	0	1	0
BB_02f	2002	BB	BB_REWET	0.528846	0.148022	58.4564	0.665133	0.171173	0.292695	0.547009	4.87821	0.554029	10.7981	0.879808	24.6913	2.2	1	0	1	0	0	0.679487	0.320513	0.135	0.023466	2	0.5	61.1382	0	0	0	0	0	1	0	0	1	0	0	2	0.2	0	0.679487	0.320513	0	0	0	1	0
BB_02g	2002	BB	BB_REWET	1.08991	0.305062	38.0919	0.52147	0.229886	0.430878	0.7737	5.44954	0.635649	10.4037	0.840367	21.3413	2.2	1	0	1	0	0	0.33945	0.66055	0.135	0.023466	2	0.5	71.6212	0	0	0	0	0	1	0	0	1	0	0	2	0.2	0	0.33945	0.66055	0	0	0	1	0
BB_96a	1996	BB	BB_BEFORE	1.10257	0.343084	21.0488	0.419349	0.258059	0.497185	0.956853	5.90102	0.700145	7.88319	0.588319	23.8771	2.3694	0.994924	0.00507614	0.994924	0	0.124365	0	0.875635	0.939331	0.110224	1.95685	0.478426	82.1495	0	0	0	0.949239	0.885787	0.994924	0.0989848	0.840102	0.994924	0.0152284	0	4.78827	0.757653	0	0.0913706	0.908629	0	0	0	1	0
BB_96b	1996	BB	BB_BEFORE	1.10992	0.345074	22.2469	0.433583	0.225925	0.421557	0.906728	5.69266	0.67038	7.71963	0.571963	23.0181	2.4678	0.990826	0.00917431	0.995413	0	0.0366972	0.00458716	0.958716	2.51936	0.159013	1.80963	0.404817	77.1266	0.00458716	0	0	0.949541	0.688073	0.995413	0.0848624	0.740826	0.995413	0.18578	0.00458716	4.47926	0.695853	0.00458716	0.236239	0.759174	0	0	0	1	0
BB_96c	1996	BB	BB_BEFORE	1.17503	0.362181	21.7687	0.428732	0.254393	0.488556	0.919637	5.83438	0.690626	7.65672	0.565672	23.3479	2.54986	1	0	1	0	0.0545073	0	0.945493	0.644517	0.0889413	1.99581	0.497904	82.3928	0	0	0	0.983229	0.821803	1	0.161426	0.91195	1	0.0209644	0.033543	4.87841	0.775681	0	0.0251572	0.974843	0	0	0	1	0
BB_96d	1996	BB	BB_BEFORE	0.846174	0.279914	23.5337	0.450043	0.230621	0.432609	0.80042	5.44118	0.634454	6.61111	0.461111	24.9038	2.55085	0.995798	0.00420168	0.991597	0	0.0630252	0.0210084	0.915966	0.854661	0.107085	1.97899	0.489496	64.2879	0	0	0.00420168	0.97479	0.792017	0.991597	0.195378	0.592437	0.995798	0.0378151	0.0420168	4.5654	0.71308	0	0.153361	0.846639	0	0	0	0.970588	0.0294118
BB_96e	1996	BB	BB_BEFORE	1.25611	0.377082	20.9879	0.417608	0.259531	0.500649	0.918952	5.83364	0.69052	8.27072	0.627072	22.1916	2.47328	0.996344	0.00365631	0.992687	0	0.0146252	0.0146252	0.97075	0.556767	0.0729291	2.01828	0.509141	81.4061	0	0	0.00365631	0.718464	0.555759	0.996344	0.155393	0.674589	1	0.0109689	0.00365631	4.1042	0.620841	0.00365631	0.0658135	0.93053	0	0	0	0.981718	0.0182815
BB_96f	1996	BB	BB_BEFORE	1.08615	0.332106	20.3111	0.411155	0.248863	0.475542	0.986111	5.82812	0.689732	7.77568	0.577568	22.8296	2.40445	0.989637	0.00518135	1	0	0.132124	0.00518135	0.862694	0.934221	0.113718	1.87824	0.439119	85.8886	0.0103627	0	0	0.948187	0.836788	0.994819	0.0906736	0.800518	0.994819	0.0958549	0.0103627	4.67617	0.735233	0	0.217617	0.782383	0	0	0	0.989637	0.0103627
BB_96g	1996	BB	BB_BEFORE	0.922085	0.297639	22.766	0.439797	0.23474	0.442304	0.880048	5.62792	0.661132	7.19513	0.519513	24.4354	2.58662	0.996334	0.00366584	0.996334	0	0.126192	0	0.873808	0.885254	0.101821	2.01696	0.508478	73.0182	0.00366584	0	0	0.949202	0.750328	0.996334	0.224716	0.735734	0.996334	0.0786867	0.00366584	4.67345	0.734689	0	0.201615	0.798385	0	0	0	1	0
CAL_14_115	2014	CAL	CAL_TSR	0.646563	0.207242	51.1391	0.49086	0.187546	0.331229	0.796296	5.58333	0.654762	10.4167	0.841667	21.2318	1.74887	1	0	1	0	0	0.375	0.375	0.534206	0.0681332	2.4375	0.71875	83.5141	0.291667	0	0	0.291667	0.291667	0.708333	0	0	0.416667	0	0.0416667	2.08696	0.217391	0.25	0.666667	0.0416667	0.0416667	0	0.2	1	0
CAL_14_119	2014	CAL	CAL_TSR	0.609719	0.218261	17.7495	0.356206	0.261101	0.504344	0.708333	5.375	0.625	9.375	0.7375	18.1436	1.83423	0.9375	0.0625	1	0	0.0625	0.5625	0.375	0.634312	0.0815885	2.07692	0.538462	77.7353	0.0625	0	0	0.1875	0.25	0.9375	0	0.0625	0.4375	0	0.0625	2.06667	0.213333	0.5	0.3125	0.125	0.0625	0	0.226415	1	0
CAL_14_123	2014	CAL	CAL_TSR	0.522195	0.194124	21.2523	0.41457	0.306756	0.611796	0.536585	5.43902	0.634146	9.14634	0.714634	20.7195	1.65204	1	0	1	0	0.0243902	0.731707	0.243902	0.538534	0.0755415	2.46667	0.733333	50.434	0.0243902	0	0.0243902	0.682927	0.219512	0.97561	0	0.0243902	0.878049	0.0243902	0.0243902	2.9	0.38	0.658537	0.146341	0.170732	0.0243902	0	0.373134	1	0
CAL_14_127	2014	CAL	CAL_TSR	0.8098	0.267586	15.7067	0.31995	0.3085	0.615901	0.8	5.6	0.657143	9.6	0.76	13.3667	1.08391	1	0	1	0	0	0.6	0.4	0.2763	0.0410178	2.66667	0.833333	62.8975	0	0	0	0.4	0.4	0.8	0	0	0.4	0	0	2.5	0.3	0.2	0.4	0.2	0.2	0	0.675676	1	0
CAL_14_148	2014	CAL	CAL_TSR	0.439866	0.154695	20.0835	0.394942	0.318874	0.640316	0.666667	5.34146	0.620209	8.19512	0.619512	17.3359	1.60111	0.95122	0.0487805	0.97561	0	0.0487805	0.0731707	0.878049	0.606735	0.0821327	1.46154	0.230769	54.3587	0.0487805	0	0.0243902	0.219512	0.146341	0.95122	0.0243902	0.097561	0.902439	0.0487805	0.0487805	2.475	0.295	0.634146	0.219512	0.097561	0.0243902	0	0.351351	0.97561	0.0243902
CAL_14_152	2014	CAL	CAL_TSR	0.35171	0.136187	20.4124	0.402875	0.319331	0.641391	0.666667	5.32558	0.61794	8.23256	0.623256	17.6048	1.57984	0.953488	0.0465116	0.976744	0	0.0697674	0.0930233	0.813953	0.656547	0.0882391	1.375	0.1875	56.1288	0.0232558	0	0	0.232558	0.139535	0.976744	0.0465116	0.0697674	0.906977	0.0232558	0.0465116	2.45238	0.290476	0.651163	0.232558	0.0930233	0.0232558	0	0.0983607	0.976744	0.0232558
CAL_14_156	2014	CAL	CAL_TSR	0.389468	0.148994	20.5134	0.404978	0.300841	0.597875	0.660819	5.2807	0.611529	8.64912	0.664912	18.1489	1.89364	0.964912	0.0350877	0.982456	0	0.0350877	0.263158	0.684211	0.620526	0.0834031	1.44444	0.222222	52.2387	0.0175439	0	0	0.210526	0.175439	0.982456	0	0.0350877	0.701754	0.0175439	0.122807	2.16071	0.232143	0.701754	0.140351	0.140351	0.0175439	0	0.321839	0.982456	0.0175439
CAL_14_160	2014	CAL	CAL_TSR	0.469354	0.171094	20.4917	0.39447	0.284851	0.560241	0.611111	5.79167	0.684524	8.54167	0.654167	18.0165	2.22563	0.875	0.125	0.958333	0	0.0833333	0.125	0.75	0.485844	0.0606404	1.77273	0.386364	57.8761	0.0833333	0	0.0416667	0.541667	0.416667	0.958333	0	0.0416667	0.875	0.0833333	0.333333	3.08696	0.417391	0.333333	0.333333	0.291667	0.0416667	0	0.328947	0.958333	0.0416667
CAL_14_177	2014	CAL	CAL_TSR	0.71547	0.245266	22.2122	0.405216	0.219303	0.405972	0.633333	5.9	0.7	8.9	0.69	17.7405	1.73347	1	0	0.9	0	0.2	0.2	0.6	0.44625	0.0528613	2.42857	0.714286	71.935	0.1	0	0	0.5	0.4	0.9	0	0.2	0.7	0	0.1	3.11111	0.422222	0.1	0.6	0.2	0.1	0	0.403226	0.9	0.1
CAL_14_181	2014	CAL	CAL_TSR	0.673086	0.237487	24.0113	0.440638	0.227767	0.425892	0.633333	6	0.714286	8.75	0.675	17.7	1.78942	1	0	0.9	0	0.4	0.1	0.5	0.396612	0.0523712	2	0.5	68.7623	0.05	0	0	0.25	0.2	0.95	0.05	0.15	0.9	0.05	0.05	2.68421	0.336842	0.1	0.4	0.45	0.05	0	0.356164	0.9	0.1
CAL_14_185	2014	CAL	CAL_TSR	0.51404	0.191063	20.8335	0.385743	0.276529	0.540655	0.587719	5.63158	0.661654	8.13158	0.613158	20.2568	1.75513	0.789474	0.210526	0.973684	0	0.0526316	0.289474	0.657895	0.459664	0.0608647	1.7931	0.396552	63.8214	0.184211	0	0.0263158	0.578947	0.236842	0.973684	0.0263158	0.210526	0.894737	0.0789474	0.184211	3.21622	0.443243	0.368421	0.394737	0.210526	0.0263158	0	0.270833	0.973684	0.0263158
CAL_14_189	2014	CAL	CAL_TSR	0.479583	0.178514	22.5742	0.413769	0.264802	0.513056	0.608333	5.45	0.635714	8.55	0.655	21.0359	1.81882	0.8	0.2	0.975	0	0.075	0.275	0.5	0.629904	0.0807275	1.6	0.3	76.6156	0.05	0	0.025	0.375	0.225	0.975	0.025	0.175	0.775	0.075	0.05	2.69231	0.338462	0.475	0.3	0.2	0.025	0	0.342466	0.975	0.025
CAL_14_19	2014	CAL	CAL_TSR	0.560625	0.200514	21.4919	0.40394	0.259746	0.501155	0.625	5.875	0.696429	8.8125	0.68125	18.9801	2.52544	0.8125	0.1875	0.9375	0	0.0625	0.1875	0.6875	0.4235	0.0513266	2	0.5	56.9913	0.0625	0	0	0.75	0.4375	0.9375	0	0.0625	0.8125	0.0625	0.4375	3.26667	0.453333	0.125	0.375	0.4375	0.0625	0	0.373134	0.9375	0.0625
CAL_14_193	2014	CAL	CAL_TSR	0.637237	0.227453	21.0526	0.359472	0.239802	0.454217	0.702703	5.10526	0.586466	9.92105	0.792105	16.1624	1.95987	1	0	0.973684	0	0	0.868421	0.105263	0.904194	0.111152	2.03333	0.516667	85.4168	0.0263158	0	0	0.0789474	0.0526316	0.815789	0	0.0263158	0.131579	0	0	1.34375	0.06875	0.657895	0.157895	0.0263158	0.157895	0	0.390625	0.973684	0.0263158
CAL_14_197	2014	CAL	CAL_TSR	0.615156	0.223745	16.7605	0.349224	0.250924	0.480392	0.697917	5.15625	0.59375	9.8125	0.78125	18.0295	2.28054	1	0	1	0	0	0.875	0.125	0.993872	0.122512	2.03226	0.516129	85.0716	0	0	0.03125	0.09375	0.09375	0.96875	0	0.03125	0.125	0.03125	0	1.3871	0.0774194	0.78125	0.125	0.0625	0.03125	0	0.431034	1	0
CAL_14_201	2014	CAL	CAL_TSR	0.58775	0.215548	18.6527	0.375401	0.253588	0.486662	0.625	5.225	0.603571	9.65	0.765	18.1869	2.32245	1	0	0.975	0	0.025	0.85	0.125	0.965322	0.119212	2.06061	0.530303	76.0538	0	0	0.025	0.225	0.1	0.975	0	0.025	0.275	0.025	0	1.66667	0.133333	0.775	0.15	0.05	0.025	0	0.378788	0.975	0.025
CAL_14_205	2014	CAL	CAL_TSR	0.729563	0.245725	19.1507	0.361055	0.25573	0.491704	0.708333	6.125	0.732143	9.125	0.7125	20.3074	1.51332	1	0	0.875	0	0.125	0.375	0.5	0.560238	0.0591418	2.14286	0.571429	85.4129	0.125	0	0.125	0.375	0.375	0.875	0	0.125	0.625	0.125	0.125	3	0.4	0.125	0.5	0.25	0.125	0	0.634146	0.875	0.125
CAL_14_228	2014	CAL	CAL_TSR	0.674414	0.242189	16.5574	0.344181	0.322232	0.648219	0.793103	6	0.714286	9.84483	0.784483	21.1834	1.92575	1	0	0.965517	0	0.0172414	0.482759	0.5	0.657326	0.0825646	2.4386	0.719298	79.6719	0	0	0.0172414	0.0344828	0.465517	0.982759	0	0.0172414	0.517241	0.0172414	0	2.07018	0.214035	0.431034	0.103448	0.448276	0.0172414	0	0.297619	0.965517	0.0344828
CAL_14_23	2014	CAL	CAL_TSR	0.654878	0.234254	13.9799	0.242496	0.262776	0.508286	0.607407	5.8	0.685714	7.75556	0.575556	16.9877	1.81059	0.422222	0.577778	0.977778	0	0.0222222	0.244444	0.733333	0.330874	0.0414054	1.94737	0.473684	65.307	0.577778	0	0.0222222	0.822222	0.0666667	0.977778	0.0222222	0.0666667	0.911111	0.0666667	0.577778	3.54545	0.509091	0.177778	0.755556	0.0444444	0.0222222	0	0.352273	0.977778	0.0222222
CAL_14_232	2014	CAL	CAL_TSR	0.623176	0.224441	17.1284	0.347117	0.240556	0.455991	0.693694	5.27027	0.610039	9.64865	0.764865	17.576	2.24812	0.972973	0.027027	1	0	0.027027	0.783784	0.189189	0.890065	0.110533	2.05714	0.528571	82.5067	0.0540541	0	0.027027	0.135135	0.108108	0.972973	0	0.0540541	0.189189	0.0540541	0.0540541	1.58333	0.116667	0.702703	0.243243	0.027027	0.027027	0	0.371429	1	0
CAL_14_236	2014	CAL	CAL_TSR	0.647381	0.233329	17.9436	0.362238	0.261431	0.505122	0.714286	5.52381	0.646259	9.71429	0.771429	19.1715	2.15138	0.97619	0.0238095	0.97619	0	0.0238095	0.642857	0.309524	0.867595	0.10641	2.14634	0.573171	81.8237	0.0238095	0	0.0238095	0.0952381	0.238095	0.97619	0	0.0714286	0.309524	0.047619	0	1.78049	0.156098	0.619048	0.190476	0.166667	0.0238095	0	0.367647	0.97619	0.0238095
CAL_14_240	2014	CAL	CAL_TSR	0.688	0.241761	18.7855	0.367699	0.289312	0.57074	0.75	6	0.714286	9.55	0.755	20.8441	1.89545	0.95	0.05	0.95	0	0.1	0.4	0.45	0.648145	0.0780046	2.31579	0.657895	83.1447	0	0	0.05	0.2	0.45	0.95	0	0.05	0.55	0.05	0	2.36842	0.273684	0.35	0.25	0.35	0.05	0	0.543478	0.95	0.05
CAL_14_257	2014	CAL	CAL_TSR	0.478834	0.178101	23.5539	0.42804	0.255425	0.490985	0.62963	5.96296	0.708995	8.37037	0.637037	20.4969	2.82281	0.87037	0.12963	0.962963	0.0185185	0.037037	0.12963	0.833333	0.351996	0.0405681	2.01923	0.509615	48.2896	0.148148	0	0.0185185	0.888889	0.574074	0.981481	0.037037	0.111111	0.888889	0.0555556	0.592593	3.71698	0.543396	0.0185185	0.444444	0.518519	0.0185185	0	0.375	0.944444	0.0555556
CAL_14_261	2014	CAL	CAL_TSR	0.650296	0.230451	15.6981	0.269869	0.256527	0.493578	0.64	5.94	0.705714	7.7	0.57	18.34	2.13722	0.48	0.52	0.96	0.02	0.06	0.12	0.82	0.349457	0.0371601	2	0.5	63.0488	0.52	0	0.02	0.88	0.22	0.98	0.04	0.06	0.9	0.04	0.62	3.69388	0.538776	0.02	0.78	0.18	0.02	0	0.369048	0.96	0.04
CAL_14_265	2014	CAL	CAL_TSR	0.721838	0.251184	22.4869	0.427485	0.229716	0.430478	0.852713	5.27907	0.611296	7.90698	0.590698	20.4602	1.86631	0.976744	0.0232558	0.953488	0.0232558	0.0697674	0.674419	0.255814	0.309092	0.0384531	1.97619	0.488095	76.7188	0.0232558	0	0.0232558	0.348837	0.162791	0.976744	0.0232558	0.116279	0.906977	0.0465116	0.0465116	2.64286	0.328571	0.581395	0.302326	0.0930233	0.0232558	0	0.428571	0.976744	0.0232558
CAL_14_269	2014	CAL	CAL_TSR	0.56935	0.203382	22.7832	0.425202	0.227634	0.425577	0.719298	5.65789	0.665414	8.21053	0.621053	19.9123	2.1779	0.947368	0.0526316	0.973684	0	0.0526316	0.368421	0.552632	0.530909	0.0594102	1.94286	0.471429	62.3503	0.105263	0	0.0263158	0.578947	0.315789	0.973684	0.0263158	0.157895	0.842105	0.105263	0.263158	3.10811	0.421622	0.210526	0.526316	0.236842	0.0263158	0	0.40625	0.947368	0.0526316
CAL_14_27	2014	CAL	CAL_TSR	0.592529	0.217802	17.7329	0.351945	0.253057	0.485414	0.611111	5.5	0.642857	9.11111	0.711111	17.5324	1.94935	0.777778	0.222222	0.944444	0	0	0.5	0.444444	0.672333	0.0869131	2	0.5	76.4365	0.111111	0	0	0.277778	0.0555556	0.944444	0.0555556	0.111111	0.611111	0.0555556	0.111111	2.29412	0.258824	0.5	0.277778	0.166667	0.0555556	0	0.490196	0.944444	0.0555556
CAL_14_292	2014	CAL	CAL_TSR	0.566297	0.204469	23.5778	0.438707	0.245153	0.466811	0.645833	5.5625	0.651786	8.46875	0.646875	20.5332	2.27974	0.96875	0.03125	0.9375	0.03125	0.0625	0.5	0.4375	0.532386	0.0617387	2	0.5	57.6748	0.0625	0	0	0.65625	0.3125	0.96875	0	0.09375	0.875	0.03125	0.21875	3.06452	0.412903	0.375	0.40625	0.1875	0.03125	0	0.440678	0.9375	0.0625
CAL_14_296	2014	CAL	CAL_TSR	0.543099	0.198326	17.8665	0.322339	0.267318	0.518976	0.671498	5.89855	0.699793	8	0.6	18.8102	2.47603	0.623188	0.376812	0.985507	0.0144928	0.0434783	0.0869565	0.869565	0.204382	0.0250331	1.95522	0.477612	54.1059	0.391304	0	0.0144928	0.913043	0.42029	0.985507	0.0144928	0.057971	0.942029	0.0434783	0.724638	3.79412	0.558824	0.0434783	0.565217	0.376812	0.0144928	0	0.0731707	0.985507	0.0144928
CAL_14_300	2014	CAL	CAL_TSR	0.633948	0.226396	22.039	0.417566	0.244741	0.465841	0.666667	5.5625	0.651786	8.09375	0.609375	23.526	2.1231	0.9375	0.0625	0.9375	0.03125	0.09375	0.4375	0.46875	0.707884	0.0820935	2.04	0.52	62.9903	0.09375	0	0	0.625	0.21875	0.96875	0.0625	0.15625	0.9375	0.09375	0.125	3.16129	0.432258	0.375	0.4375	0.15625	0.03125	0	0.440678	0.9375	0.0625
CAL_14_304	2014	CAL	CAL_TSR	0.647191	0.231555	21.5392	0.418239	0.253297	0.485978	0.735632	5.32759	0.618227	7.96552	0.596552	21.7015	1.8898	0.896552	0.103448	0.965517	0.0172414	0.0344828	0.603448	0.362069	0.441772	0.0562015	1.94118	0.470588	68.4038	0.0344828	0	0	0.448276	0.103448	0.982759	0.0344828	0.0689655	0.913793	0	0.0689655	2.63158	0.326316	0.568966	0.241379	0.172414	0.0172414	0	0.294118	0.965517	0.0344828
CAL_14_31	2014	CAL	CAL_TSR	0.632062	0.226879	16.0469	0.284255	0.270203	0.525766	0.625731	5.78947	0.684211	7.73684	0.573684	19.2869	1.79401	0.526316	0.473684	0.982456	0	0.0175439	0.210526	0.77193	0.322478	0.0399593	1.9375	0.46875	66.023	0.473684	0	0.0175439	0.789474	0.175439	0.982456	0.0175439	0.157895	0.912281	0.0350877	0.45614	3.58929	0.517857	0.175439	0.649123	0.157895	0.0175439	0	0.305882	0.982456	0.0175439
CAL_14_339	2014	CAL	CAL_TSR	0.853167	0.287017	15.4009	0.323149	0.31147	0.622891	0.65873	4.54762	0.506803	9.7381	0.77381	17.048	1.01468	0.380952	0.619048	0.97619	0	0.047619	0.214286	0.738095	0.777786	0.101987	1.97368	0.486842	87.7185	0	0	0	0.142857	0.0714286	0.97619	0	0	0.785714	0	0	2.02439	0.204878	0.833333	0.119048	0.0238095	0.0238095	0	0.395062	0.97619	0.0238095
CAL_14_343	2014	CAL	CAL_TSR	0.637842	0.229306	17.2333	0.355051	0.240248	0.455265	0.561404	5.36842	0.62406	9.26316	0.726316	17.0885	1.85229	0.684211	0.315789	0.947368	0	0	0.631579	0.368421	0.674632	0.0892809	2.15385	0.576923	62.5542	0.0526316	0	0	0.315789	0.157895	1	0	0.0526316	0.631579	0	0.0526316	2.21053	0.242105	0.631579	0.315789	0.0526316	0	0	0.519231	0.947368	0.0526316
CAL_14_347	2014	CAL	CAL_TSR	0.514096	0.182911	25.9596	0.374929	0.25544	0.491021	0.727273	5.30435	0.614907	8.95652	0.695652	20.5711	1.60086	0.913043	0.0869565	0.956522	0	0.173913	0.173913	0.608696	0.459619	0.0603436	1.75	0.375	62.145	0.130435	0	0	0.652174	0.478261	0.913043	0	0.0869565	0.608696	0	0.0434783	3	0.4	0.391304	0.478261	0.0869565	0.0434783	0	0.6375	0.956522	0.0434783
CAL_14_351	2014	CAL	CAL_TSR	0.567562	0.205259	23.7172	0.387732	0.248476	0.474632	0.623656	5.3125	0.616071	9.34375	0.734375	17.8875	1.63179	0.78125	0.21875	1	0	0.03125	0.46875	0.46875	0.576017	0.0790028	2	0.5	59.2217	0.09375	0	0	0.375	0.125	0.9375	0	0.03125	0.65625	0	0	2.29032	0.258065	0.5	0.4375	0.03125	0.03125	0	0.352941	1	0
CAL_14_370	2014	CAL	CAL_TSR	0.6723	0.233592	20.8156	0.383383	0.233874	0.440264	0.566667	5.8	0.685714	8.7	0.67	18.5747	1.95171	0.8	0.2	0.9	0	0.2	0.3	0.5	0.7118	0.0831465	2.25	0.625	70.076	0.1	0	0	0.6	0.3	1	0	0.1	0.7	0	0.1	2.8	0.36	0.4	0.6	0	0	0	0.588235	0.9	0.1
CAL_14_374	2014	CAL	CAL_TSR	0.583295	0.216554	15.7197	0.330847	0.242845	0.461379	0.452991	5.07692	0.582418	9.15385	0.715385	15.119	1.30272	0.358974	0.641026	1	0	0	0.871795	0.128205	0.56425	0.0794832	2	0.5	46.5087	0.0512821	0	0	0.102564	0.025641	0.974359	0	0.025641	0.769231	0	0.025641	2	0.2	0.820513	0.153846	0	0.025641	0	0.393939	1	0
CAL_14_378	2014	CAL	CAL_TSR	0.429865	0.164858	19.0792	0.376394	0.292594	0.578466	0.589744	5.5	0.642857	8.69231	0.669231	17.7148	2.02249	0.730769	0.269231	1	0	0.0384615	0.269231	0.692308	0.403981	0.0575548	1.8	0.4	48.8008	0.0769231	0	0	0.384615	0.307692	1	0	0.0384615	0.923077	0	0.307692	2.73077	0.346154	0.5	0.230769	0.269231	0	0	0.533333	1	0
CAL_14_382	2014	CAL	CAL_TSR	0.512086	0.190163	18.116	0.366092	0.27233	0.530772	0.643678	5.2069	0.600985	8.7931	0.67931	16.5837	1.81607	0.758621	0.241379	1	0	0.0344828	0.517241	0.448276	0.667969	0.0871754	1.77273	0.386364	59.4104	0.103448	0	0	0.275862	0.137931	0.965517	0	0.103448	0.724138	0	0.0689655	2.39286	0.278571	0.655172	0.275862	0.0344828	0.0344828	0	0.470588	1	0
CAL_14_403	2014	CAL	CAL_TSR	0.333316	0.130777	14.8471	0.281228	0.297247	0.589415	0.847826	4.80435	0.543478	8.76087	0.676087	20.8079	1.95267	0.978261	0.0217391	0.978261	0.0217391	0.0434783	0.0652174	0.891304	0.457834	0.0650787	1.46667	0.233333	54.0164	0.0217391	0	0	0.934783	0.804348	1	0.0217391	0.108696	0.391304	0.0217391	0.173913	3.28261	0.456522	0.586957	0.217391	0.195652	0	0	0.452381	1	0
CAL_14_407	2014	CAL	CAL_TSR	0.427851	0.164953	25.157	0.469435	0.220225	0.40814	0.576271	5.61017	0.658596	7.92857	0.592857	28.4227	2.46192	0.983051	0.0169492	0.576271	0.423729	0.457627	0.169492	0.372881	0.610825	0.0777935	1.50877	0.254386	53.8926	0.423729	0	0.0169492	0.830508	0.322034	1	0.0338983	0.169492	0.966102	0.0169492	0.169492	3.76271	0.552542	0.135593	0.661017	0.186441	0	0	0.175676	1	0
CAL_14_411	2014	CAL	CAL_TSR	0.401408	0.155831	23.1908	0.440838	0.247135	0.471474	0.544444	5.7	0.671429	7.95	0.595	25.6643	2.37866	0.9	0.1	0.583333	0.416667	0.45	0.05	0.5	0.654727	0.0838056	1.48276	0.241379	54.1647	0.416667	0	0	0.85	0.266667	0.983333	0.0333333	0.116667	0.933333	0.0166667	0.15	3.66102	0.532203	0.133333	0.616667	0.233333	0.0166667	0	0.344086	1	0
CAL_14_415	2014	CAL	CAL_TSR	0.362535	0.141218	21.6959	0.422921	0.28639	0.563864	0.62037	5.20833	0.60119	8.16667	0.616667	20.2286	2.08992	0.875	0.125	0.916667	0.0833333	0.111111	0.236111	0.652778	0.710283	0.091597	1.4	0.2	52.0594	0.111111	0	0	0.486111	0.208333	0.916667	0.0416667	0.111111	0.861111	0.0277778	0.125	2.98485	0.39697	0.569444	0.305556	0.125	0	0	0.267327	1	0
CAL_14_434	2014	CAL	CAL_TSR	0.398344	0.155995	23.5243	0.449194	0.286803	0.564835	0.535519	5.54098	0.648712	8.86885	0.686885	20.4832	3.15701	0.983607	0.0163934	0.983607	0.0163934	0.0327869	0.459016	0.508197	0.430604	0.0588318	1.97143	0.485714	38.6052	0.0327869	0	0.0163934	0.918033	0.47541	0.983607	0	0.0327869	0.967213	0.0327869	0.42623	3.48333	0.496667	0.442623	0.131148	0.409836	0.0163934	0	0.316832	1	0
CAL_14_438	2014	CAL	CAL_TSR	0.398703	0.156179	21.7129	0.411846	0.263782	0.510655	0.563218	5.31034	0.615764	7.25455	0.525455	20.7966	1.79712	0.701149	0.298851	0.91954	0.0689655	0.16092	0.045977	0.793103	0.600755	0.0802188	1.61176	0.305882	75.7904	0.0804598	0	0	0.942529	0.436782	0.988506	0.091954	0.183908	0.931034	0.0229885	0.114943	3.69767	0.539535	0.0344828	0.287356	0.666667	0.0114943	0	0.236842	0.977011	0.0229885
CAL_14_442	2014	CAL	CAL_TSR	0.39353	0.151029	23.6071	0.442448	0.26853	0.521829	0.689394	5.79545	0.685065	8.62791	0.662791	19.9164	2.90958	0.977273	0.0227273	1	0	0.0454545	0.0681818	0.886364	0.275007	0.0369698	1.92857	0.464286	46.7681	0.0227273	0	0	0.886364	0.75	0.977273	0.0454545	0.113636	0.909091	0.0681818	0.613636	3.7907	0.55814	0.0681818	0.25	0.659091	0.0227273	0	0.423077	1	0
CAL_14_446	2014	CAL	CAL_TSR	0.487905	0.179435	22.4273	0.423836	0.260138	0.502077	0.68254	5.57143	0.653061	8.47619	0.647619	19.4107	2.32647	0.952381	0.047619	0.952381	0.047619	0.047619	0.285714	0.666667	0.433802	0.0564	1.84211	0.421053	55.4353	0.047619	0	0	0.761905	0.47619	0.952381	0	0.142857	0.809524	0	0.333333	3.35	0.47	0.238095	0.333333	0.380952	0.047619	0	0.707317	1	0
CAL_14_449	2014	CAL	CAL_TSR	0.540885	0.19468	21.4983	0.390838	0.26695	0.518111	0.641026	5.42308	0.631868	8.92308	0.692308	18.8364	1.94109	0.961538	0.0384615	0.923077	0.0384615	0.115385	0.384615	0.5	0.70576	0.088139	1.82609	0.413043	66.674	0.0769231	0	0	0.346154	0.153846	0.961538	0	0.0384615	0.653846	0	0.0769231	2.32	0.264	0.538462	0.346154	0.0769231	0.0384615	0	0.380952	0.961538	0.0384615
CAL_14_453	2014	CAL	CAL_TSR	0.393672	0.152878	21.4715	0.416874	0.277123	0.542052	0.643678	5.34483	0.62069	8.68966	0.668966	18.9441	2.39479	0.793103	0.206897	1	0	0.0344828	0.103448	0.655172	0.622825	0.0815611	1.57143	0.285714	61.1438	0.0344828	0	0	0.37931	0.344828	1	0	0.103448	0.862069	0.0344828	0.206897	2.72414	0.344828	0.586207	0.206897	0.206897	0	0	0.586207	1	0
CAL_14_457	2014	CAL	CAL_TSR	0.425527	0.162383	21.2272	0.411731	0.292181	0.577494	0.576923	5.46154	0.637363	8.46154	0.646154	18.525	2.12161	0.769231	0.230769	0.961538	0	0.0769231	0.307692	0.615385	0.577646	0.0732188	1.73684	0.368421	48.7385	0	0	0	0.423077	0.307692	1	0.0384615	0.0384615	0.961538	0	0.269231	2.76923	0.353846	0.538462	0.153846	0.307692	0	0	0.578125	0.961538	0.0384615
CAL_14_461	2014	CAL	CAL_TSR	0.412354	0.161035	20.2087	0.39986	0.275846	0.539048	0.497436	5.50769	0.643956	8.92308	0.692308	20.0212	2.89154	0.507692	0.492308	0.984615	0	0.0153846	0.107692	0.492308	0.495577	0.0665048	1.58621	0.293103	59.0906	0.0307692	0	0	0.461538	0.415385	1	0	0.0153846	0.984615	0	0.4	2.90769	0.381538	0.507692	0.0923077	0.4	0	0	0.323232	0.984615	0.0153846
CAL_14_484	2014	CAL	CAL_TSR	0.435936	0.169866	16.9886	0.355682	0.268904	0.522711	0.461538	5.17949	0.59707	8.89744	0.689744	18.422	1.64262	0.333333	0.666667	1	0	0	0.0769231	0.282051	0.756487	0.101716	1.31579	0.157895	79.6992	0.025641	0	0	0.282051	0.0512821	1	0	0.025641	0.948718	0	0.025641	2.33333	0.266667	0.769231	0.230769	0	0	0	0.434783	1	0
CAL_14_488	2014	CAL	CAL_TSR	0.376762	0.140884	21.8606	0.429834	0.313075	0.626668	0.688172	5.42857	0.632653	8.49206	0.649206	18.5526	2.40477	0.984127	0.015873	1	0	0.031746	0.142857	0.825397	0.403968	0.057052	1.62295	0.311475	44.129	0	0	0	0.460317	0.428571	0.984127	0	0	0.952381	0	0.396825	2.8254	0.365079	0.539683	0.047619	0.396825	0	0	0.364286	1	0
CAL_14_492	2014	CAL	CAL_TSR	0.345464	0.135993	21.4162	0.418396	0.307431	0.613385	0.671498	5.55072	0.650104	8.5942	0.65942	18.8316	2.34445	0.971014	0.0289855	1	0	0.0144928	0.057971	0.927536	0.404623	0.0576465	1.64179	0.320896	43.413	0.0144928	0	0	0.550725	0.42029	1	0.0144928	0.0434783	0.927536	0.0144928	0.376812	2.97101	0.394203	0.434783	0.173913	0.391304	0	0	0.269231	1	0
CAL_14_496	2014	CAL	CAL_TSR	0.49746	0.185041	18.9051	0.376727	0.296989	0.588808	0.56	5.24	0.605714	8.52	0.652	19.5897	1.55342	0.76	0.24	0.96	0	0.04	0.48	0.48	0.80178	0.0954516	1.66667	0.333333	52.3312	0	0	0	0.32	0.12	1	0	0.04	0.88	0	0.04	2.36	0.272	0.68	0.24	0.08	0	0	0.626506	0.92	0.08
CAL_14_50	2014	CAL	CAL_TSR	0.535224	0.192558	25.0949	0.444321	0.251138	0.480897	0.689655	5.68966	0.669951	8.25862	0.625862	25.4851	1.74833	0.982759	0.0172414	1	0	0.0172414	0.189655	0.775862	0.25031	0.035932	2.05455	0.527273	81.9779	0.103448	0	0.0172414	0.672414	0.551724	0.982759	0	0.431034	0.741379	0.0172414	0.103448	3.5614	0.512281	0.0689655	0.482759	0.431034	0.0172414	0	0.294118	1	0
CAL_14_54	2014	CAL	CAL_TSR	0.507658	0.187785	19.8608	0.364015	0.241677	0.458629	0.616667	5.7	0.671429	8.2	0.62	21.3411	1.86078	0.7	0.3	0.95	0.025	0.075	0.15	0.625	0.412809	0.0524729	1.73684	0.368421	76.9849	0.325	0	0.025	0.525	0.225	0.975	0.05	0.225	0.875	0.075	0.3	3.30769	0.461538	0.225	0.575	0.175	0.025	0	0.351351	0.975	0.025
CAL_14_58	2014	CAL	CAL_TSR	0.625038	0.223142	17.5716	0.327873	0.253022	0.485331	0.691358	5.51852	0.645503	8.51852	0.651852	17.9528	2.0682	0.703704	0.296296	1	0	0.037037	0.37037	0.555556	0.53355	0.0676182	2	0.5	75.1631	0.222222	0	0	0.592593	0.185185	0.962963	0.0740741	0.0740741	0.62963	0.037037	0.222222	2.84615	0.369231	0.296296	0.555556	0.111111	0.037037	0	0.19697	1	0
CAL_14_62	2014	CAL	CAL_TSR	0.592516	0.214089	19.8882	0.383518	0.284256	0.558841	0.5625	5.8125	0.6875	8.8125	0.68125	22.2031	1.83549	0.78125	0.21875	0.9375	0	0.03125	0.25	0.53125	0.732452	0.0854939	2.12	0.56	70.5868	0.0625	0	0	0.4375	0.375	0.96875	0.03125	0.125	0.90625	0.03125	0.0625	3	0.4	0.375	0.34375	0.25	0.03125	0	0.393939	0.90625	0.09375
CAL_14_82	2014	CAL	CAL_TSR	0.72683	0.229463	47.3998	0.466972	0.18725	0.330533	0.787879	5.57143	0.653061	10.2857	0.828571	18.3869	1.22583	0.964286	0.0357143	0.964286	0	0	0.392857	0.392857	0.3369	0.0420449	2.53846	0.769231	73.2123	0.214286	0	0	0.285714	0.285714	0.571429	0	0.0714286	0.464286	0	0	2.40909	0.281818	0.107143	0.642857	0.0357143	0.214286	0	0.462963	0.964286	0.0357143
CAL_14_86	2014	CAL	CAL_TSR	0.762522	0.249708	25.7762	0.389487	0.232275	0.436502	0.757576	5.47826	0.639752	9.65217	0.765217	18.5248	1.83837	1	0	0.956522	0	0.0869565	0.434783	0.434783	0.513524	0.0667856	2.33333	0.666667	80.851	0.0434783	0	0	0.391304	0.434783	0.913043	0	0.0434783	0.391304	0	0.0434783	2.31818	0.263636	0.347826	0.521739	0.0869565	0.0434783	0	0.342466	1	0
CAL_14_90	2014	CAL	CAL_TSR	0.846667	0.276709	16.7624	0.334065	0.242625	0.46086	0.761905	5.57143	0.653061	9.52381	0.752381	17.3893	1.87586	0.952381	0.047619	1	0	0.047619	0.428571	0.47619	0.50521	0.0652915	2.33333	0.666667	84.017	0	0	0.047619	0.47619	0.47619	0.952381	0	0.0952381	0.380952	0.047619	0	2.55	0.31	0.380952	0.47619	0.0952381	0.047619	0	0.471698	1	0
CAL_14_94	2014	CAL	CAL_TSR	0.776071	0.266251	18.2972	0.350466	0.321682	0.646924	0.809524	6.35714	0.765306	9.21429	0.721429	22.6638	1.38451	0.928571	0.0714286	0.928571	0	0.142857	0.142857	0.714286	0.369071	0.0434143	2.58333	0.791667	77.9577	0.0714286	0	0	0.357143	0.642857	0.928571	0	0.0714286	0.785714	0	0.0714286	3.07692	0.415385	0	0.428571	0.5	0.0714286	0	0.384615	0.928571	0.0714286
CAL_D04_1	2004	CAL	CAL_BEFORE	0.319443	0.12604	23.5078	0.446046	0.191816	0.341279	0.758772	5.17105	0.595865	6.1129	0.41129	23.9002	2.66918	1	0	0.973684	0	0.5	0.0526316	0.447368	0.913939	0.107398	1.64	0.32	61.2016	0.0526316	0	0.0394737	0.934211	0.394737	0.973684	0.513158	0.263158	0.973684	0.381579	0.131579	4.2	0.64	0	0.842105	0.144737	0.0131579	0	0	0.881579	0.118421
CAL_D04_10	2004	CAL	CAL_BEFORE	0.430088	0.1679	18.2343	0.364588	0.249479	0.476992	0.85	5.7	0.671429	6.27027	0.427027	18.5363	1.90624	0.975	0.025	0.975	0.025	0.1	0.025	0.875	0.855232	0.109059	1.95	0.475	64.5293	0.075	0	0.025	0.95	0.775	0.975	0.05	0.775	0.95	0	0.7	4.575	0.715	0.025	0.25	0.725	0	0	0	0.975	0.025
CAL_D04_11	2004	CAL	CAL_BEFORE	0.35618	0.14145	21.3345	0.420856	0.230309	0.431873	0.677596	5.47541	0.639344	8.95082	0.695082	22.53	2.28895	0.983607	0.0163934	1	0	0.0163934	0.0655738	0.918033	1.37007	0.138345	1.98276	0.491379	43.7752	0	0	0.0163934	0.491803	0.0819672	0.983607	0	0.0327869	0.934426	0.0163934	0	2.58333	0.316667	0.0491803	0.918033	0.0163934	0.0163934	0	0	1	0
CAL_D04_12	2004	CAL	CAL_BEFORE	0.315967	0.125996	25.7154	0.470241	0.20342	0.368591	0.333333	4.82692	0.546703	5.06	0.306	24.4659	1.89712	1	0	0.980769	0.0192308	0.596154	0.153846	0.25	0.820823	0.0807956	1.94118	0.470588	73.627	0.519231	0	0.480769	0.961538	0.25	0.5	0.0576923	0.230769	0.942308	0.0192308	0.211538	4.01961	0.603922	0	0.807692	0.173077	0.0192308	0	0	0.403846	0.596154
CAL_D04_13	2004	CAL	CAL_BEFORE	0.405362	0.159411	17.9793	0.362193	0.244071	0.464263	0.81746	5.69048	0.670068	6.2	0.42	18.5371	1.84722	0.952381	0.0238095	0.952381	0.0238095	0.190476	0.0238095	0.761905	0.938765	0.112908	1.85	0.425	64.1914	0.0714286	0	0.047619	0.880952	0.690476	0.928571	0.0952381	0.690476	0.904762	0.047619	0.690476	4.41463	0.682927	0	0.309524	0.666667	0.0238095	0	0	0.97619	0.0238095
CAL_D04_2	2004	CAL	CAL_BEFORE	0.629676	0.224072	26.9019	0.484467	0.203962	0.369866	0.73224	5.80328	0.686183	6.5	0.45	32.3112	3.19236	0.967213	0.0163934	0.967213	0	0.196721	0.163934	0.622951	0.735165	0.0804305	1.91525	0.457627	72.8818	0.0327869	0	0.0491803	0.901639	0.590164	0.967213	0.278689	0.163934	0.934426	0.114754	0.491803	3.98333	0.596667	0	0.868852	0.114754	0.0163934	0	0	0.819672	0.180328
CAL_D04_3	2004	CAL	CAL_BEFORE	0.609574	0.219253	27.0728	0.489802	0.20536	0.373155	0.786164	5.66038	0.665768	6.18	0.418	33.9802	3.36643	0.962264	0.0188679	0.962264	0.0188679	0.132075	0.0566038	0.811321	0.415149	0.0518368	1.94231	0.471154	77.8832	0.0566038	0	0.0377358	0.943396	0.622642	0.962264	0.207547	0.283019	0.981132	0.0377358	0.584906	4.09434	0.618868	0	0.811321	0.188679	0	0	0	0.924528	0.0754717
CAL_D04_4	2004	CAL	CAL_BEFORE	0.32782	0.131121	23.1914	0.432793	0.230449	0.432203	0.717593	5.45833	0.636905	5.6087	0.36087	21.0166	2.0409	1	0	0.972222	0.0277778	0.125	0.0138889	0.861111	1.09597	0.105688	1.59155	0.295775	60.308	0.0416667	0	0.0138889	0.611111	0.416667	0.972222	0.0416667	0.416667	0.944444	0.347222	0.736111	3.50704	0.501408	0	0.527778	0.458333	0.0138889	0	0	0.902778	0.0972222
CAL_D04_5	2004	CAL	CAL_BEFORE	0.318477	0.125789	23.7069	0.448369	0.192273	0.342353	0.752137	5.16667	0.595238	6.0625	0.40625	24.3206	2.65474	1	0	0.961538	0.0128205	0.5	0.0512821	0.448718	0.980248	0.110508	1.63636	0.318182	60.8293	0.0512821	0	0.0384615	0.935897	0.384615	0.974359	0.512821	0.269231	0.974359	0.371795	0.141026	4.19481	0.638961	0	0.833333	0.153846	0.0128205	0	0	0.871795	0.128205
CAL_D04_6	2004	CAL	CAL_BEFORE	0.465036	0.175016	29.1968	0.511935	0.217659	0.402103	0.583333	5.23529	0.605042	6.38333	0.438333	25.619	2.90752	1	0	0.970588	0.0147059	0.117647	0.117647	0.764706	0.551896	0.0679939	1.85294	0.426471	60.8653	0.0588235	0	0.0588235	0.882353	0.220588	0.985294	0.632353	0.470588	0.985294	0.132353	0.279412	4.29412	0.658824	0	0.441176	0.558824	0	0	0	0.838235	0.161765
CAL_D04_7	2004	CAL	CAL_BEFORE	0.368977	0.146586	19.197	0.379951	0.239304	0.453043	0.751773	5.44681	0.635258	5.93023	0.393023	18.3825	1.86759	0.978723	0.0212766	1	0	0.234043	0.0212766	0.744681	0.890253	0.106792	1.91489	0.457447	67.5493	0.170213	0	0.12766	0.957447	0.680851	0.851064	0.0851064	0.617021	0.957447	0.0425532	0.617021	4.44681	0.689362	0	0.382979	0.617021	0	0	0	0.87234	0.12766
CAL_D04_8	2004	CAL	CAL_BEFORE	0.422145	0.165355	17.2133	0.35102	0.255762	0.49178	0.842105	5.81579	0.68797	6.38889	0.438889	17.5206	1.71603	0.973684	0.0263158	0.973684	0.0263158	0.157895	0.0526316	0.789474	0.861295	0.110267	1.94595	0.472973	66.7864	0.0526316	0	0.0263158	0.894737	0.789474	0.947368	0.0263158	0.763158	0.921053	0	0.710526	4.54054	0.708108	0.0263158	0.210526	0.736842	0.0263158	0	0	0.973684	0.0263158
CAL_D04_9	2004	CAL	CAL_BEFORE	0.26074	0.107377	23.6763	0.45248	0.190225	0.337535	0.76087	5	0.571429	5.86364	0.386364	24.0035	2.905	1	0	0.978261	0.0217391	0.76087	0.0434783	0.195652	0.743372	0.0927955	1.37778	0.188889	56.8424	0.195652	0	0.130435	0.934783	0.130435	0.847826	0.586957	0.130435	0.934783	0.565217	0.0869565	3.97778	0.595556	0	0.913043	0.0652174	0.0217391	0	0	0.847826	0.152174
CAL_FM04_1	2004	CAL	CAL_REF	0.523275	0.193258	17.4126	0.348727	0.263797	0.510689	0.699346	5.15686	0.593838	9.11765	0.711765	18.6432	2.15756	0.980392	0.0196078	1	0	0.0392157	0.568627	0.392157	0.971347	0.118004	1.77083	0.385417	75.1655	0	0	0	0.294118	0.254902	0.980392	0.0196078	0.0588235	0.333333	0.0196078	0.0392157	1.98	0.196	0.72549	0.215686	0.0392157	0.0196078	0	0	0.980392	0.0196078
CAL_FM04_10	2004	CAL	CAL_REF	0.570854	0.210927	18.0855	0.36595	0.242499	0.460565	0.708333	5.38776	0.626822	8.625	0.6625	19.7734	2.21709	1	0	0.979592	0.0204082	0.102041	0.55102	0.326531	0.999857	0.122284	1.95745	0.478723	79.52	0.0204082	0	0	0.346939	0.346939	0.979592	0	0.163265	0.428571	0.0612245	0.163265	2.33333	0.266667	0.530612	0.285714	0.163265	0.0204082	0	0	1	0
CAL_FM04_11	2004	CAL	CAL_REF	0.52085	0.195376	17.4332	0.350878	0.252761	0.484717	0.823529	5.78431	0.683473	7.02041	0.502041	18.5441	1.8638	0.960784	0.0392157	0.980392	0.0196078	0.0784314	0.176471	0.745098	0.888763	0.112058	1.92	0.46	70.7879	0.0196078	0	0	0.764706	0.686275	0.960784	0.0196078	0.529412	0.803922	0.0392157	0.54902	3.93878	0.587755	0.156863	0.254902	0.568627	0.0196078	0	0	1	0
CAL_FM04_2	2004	CAL	CAL_REF	0.420487	0.159192	14.3248	0.277439	0.282497	0.554701	0.836601	4.86275	0.551821	8.80392	0.680392	20.4825	1.6941	1	0	0.980392	0.0196078	0.0588235	0.176471	0.764706	0.677381	0.0806308	1.57143	0.285714	62.2849	0.0196078	0	0	0.764706	0.72549	0.980392	0	0.196078	0.313725	0.0392157	0.0196078	3.06	0.412	0.627451	0.313725	0.0392157	0.0196078	0	0	1	0
CAL_FM04_3	2004	CAL	CAL_REF	0.503645	0.176241	12.7605	0.249946	0.279658	0.548019	0.794326	4.93617	0.56231	8.89362	0.689362	20.1883	1.60198	0.978723	0.0212766	1	0	0.0212766	0.212766	0.765957	0.816449	0.0917891	1.48718	0.24359	61.0065	0	0	0	0.787234	0.702128	0.978723	0	0.148936	0.382979	0	0	3.06522	0.413043	0.595745	0.361702	0.0212766	0.0212766	0	0	1	0
CAL_FM04_4	2004	CAL	CAL_REF	0.462289	0.176302	18.9229	0.372645	0.265633	0.515011	0.718519	5.66667	0.666667	8.8	0.68	19.953	1.59554	1	0	0.977778	0	0.0222222	0.0888889	0.888889	0.661636	0.0787059	1.84091	0.420455	51.6891	0	0	0	0.822222	0.266667	0.977778	0	0.133333	0.777778	0.0222222	0.0444444	3.04545	0.409091	0.177778	0.755556	0.0444444	0.0222222	0	0	0.977778	0.0222222
CAL_FM04_5	2004	CAL	CAL_REF	0.443947	0.171826	20.6887	0.390399	0.250351	0.479044	0.806061	5.70909	0.672727	6.69811	0.469811	17.5112	1.8443	0.963636	0.0363636	0.981818	0.0181818	0.0545455	0.0909091	0.854545	0.760379	0.0980822	1.85185	0.425926	58.6489	0.0181818	0	0	0.890909	0.581818	0.963636	0.127273	0.527273	0.872727	0.0181818	0.581818	4.13208	0.626415	0.0727273	0.309091	0.6	0.0181818	0	0	1	0
CAL_FM04_6	2004	CAL	CAL_REF	0.466344	0.178111	21.9525	0.41082	0.233916	0.440365	0.777778	5.6087	0.658385	7.06667	0.506667	19.7403	1.82838	1	0	0.985507	0.0144928	0.0434783	0.130435	0.826087	0.83387	0.106024	1.82353	0.411765	65.767	0.0289855	0	0	0.855072	0.608696	0.985507	0.0289855	0.463768	0.768116	0.0289855	0.42029	3.79412	0.558824	0.101449	0.391304	0.492754	0.0144928	0	0	0.985507	0.0144928
CAL_FM04_7	2004	CAL	CAL_REF	0.487497	0.183979	18.945	0.380752	0.244126	0.464393	0.482993	5.22449	0.603499	8.67347	0.667347	20.715	2.04934	0.489796	0.510204	0.959184	0.0408163	0.0612245	0.204082	0.22449	0.904221	0.113593	1.38298	0.191489	81.06	0.0408163	0	0	0.244898	0.122449	0.979592	0	0.0816327	0.77551	0.0204082	0.0612245	2.29167	0.258333	0.673469	0.285714	0.0204082	0.0204082	0	0	1	0
CAL_FM04_8	2004	CAL	CAL_REF	0.637677	0.227644	16.4539	0.32837	0.266134	0.516191	0.717172	5.69697	0.670996	8.27273	0.627273	20.5527	1.80265	0.969697	0.030303	0.969697	0.030303	0.0909091	0.272727	0.636364	0.81928	0.097194	1.86667	0.433333	74.9215	0.121212	0	0	0.484848	0.333333	0.969697	0	0.272727	0.727273	0.030303	0.242424	3	0.4	0.212121	0.393939	0.363636	0.030303	0	0	1	0
CAL_FM04_9	2004	CAL	CAL_REF	0.489265	0.185566	16.4163	0.328946	0.265437	0.51455	0.797619	5.71429	0.673469	7.19643	0.519643	17.9318	1.8189	0.875	0.125	0.982143	0.0178571	0.0714286	0.125	0.803571	0.861423	0.108466	1.85455	0.427273	68.8055	0.125	0	0	0.732143	0.571429	1	0	0.5	0.857143	0.0178571	0.589286	3.78571	0.557143	0.214286	0.321429	0.464286	0	0	0	1	0
CAL_FM14_1	2014	CAL	CAL_REF	0.482625	0.184625	19.9082	0.39978	0.257327	0.495463	0.645833	5.9375	0.705357	9	0.7	16.4497	1.55236	0.96875	0.03125	0.96875	0	0.0625	0.09375	0.84375	0.531328	0.0738507	2	0.5	49.7203	0	0	0	0.84375	0.03125	0.96875	0	0	0.90625	0	0	2.83871	0.367742	0.09375	0.875	0	0.03125	0	0.0588235	0.96875	0.03125
CAL_FM14_2	2014	CAL	CAL_REF	0.2828	0.113858	24.7181	0.453533	0.193016	0.344104	0.666667	5	0.571429	9.1	0.71	23.3222	3.00815	1	0	1	0	0	0.1	0.9	2.38505	0.217816	2.03571	0.517857	38.9872	0	0	0	0.0666667	0.0333333	0.966667	0	0.0333333	0.933333	0	0	2.10345	0.22069	0.0333333	0.933333	0	0.0333333	0	0.0882353	1	0
CAL_FM14_3	2014	CAL	CAL_REF	0.705058	0.242783	16.5328	0.313248	0.270038	0.525379	0.820513	5.13462	0.590659	9.23077	0.723077	10.519	1.02429	0.980769	0.0192308	0.980769	0.0192308	0.0384615	0.653846	0.307692	0.402577	0.05139	1.69231	0.346154	65.73	0.0384615	0	0	0.211538	0.115385	0.519231	0.0192308	0.0769231	0.346154	0.0192308	0.0192308	2.55556	0.311111	0.25	0.211538	0.0576923	0.480769	0	0.129032	1	0
CAL_FM14_4	2014	CAL	CAL_REF	0.455818	0.173263	21.6399	0.410284	0.260893	0.503854	0.645161	5.64516	0.663594	7.58065	0.558065	21.2549	1.76147	0.967742	0.0322581	0.806452	0.193548	0.225806	0.129032	0.645161	0.764052	0.0950521	1.53333	0.266667	54.5221	0.225806	0	0	0.709677	0.290323	0.967742	0.0322581	0.258065	0.806452	0.0322581	0.193548	3.4	0.48	0.258065	0.451613	0.258065	0.0322581	0	0.0263158	0.967742	0.0322581
CAL_FM14_5	2014	CAL	CAL_REF	0.797211	0.271268	17.001	0.334378	0.215147	0.396191	0.867925	5.60377	0.657682	9.62264	0.762264	14.4473	1.68967	1	0	1	0	0.132075	0.264151	0.603774	0.928526	0.111574	1.975	0.4875	76.1729	0	0	0	0.113208	0.0754717	0.886792	0	0.0377358	0.226415	0	0	1.51064	0.102128	0.150943	0.622642	0.113208	0.113208	0	0.0185185	1	0
CAL_FM14_6	2014	CAL	CAL_REF	0.456874	0.175245	20.2821	0.393669	0.244879	0.466165	0.616667	5.4	0.628571	8.25641	0.625641	20.8944	2.03205	0.825	0.175	0.85	0.15	0.175	0.25	0.425	0.80116	0.103158	1.58974	0.294872	71.0445	0.2	0	0	0.55	0.3	0.975	0.025	0.225	0.775	0.025	0.25	3.12821	0.425641	0.35	0.4	0.225	0.025	0	0.411765	1	0
CAL_FM14_7	2014	CAL	CAL_REF	0.416035	0.159554	21.3634	0.414088	0.288746	0.569409	0.688172	5.25806	0.608295	7.93548	0.593548	19.0247	1.92853	0.983871	0.016129	0.983871	0.016129	0.0806452	0.16129	0.758065	0.711441	0.0943374	1.50847	0.254237	56.4102	0.0322581	0	0	0.403226	0.209677	0.983871	0.0967742	0.274194	0.83871	0.016129	0.129032	2.88525	0.377049	0.516129	0.225806	0.241935	0.016129	0	0.392157	1	0
CAL_FM14_8	2014	CAL	CAL_REF	0.761368	0.263667	21.8389	0.408783	0.238436	0.451	0.882353	5.11765	0.588235	8.17647	0.617647	18.8209	1.7449	0.941176	0.0588235	0.970588	0.0294118	0.0588235	0.852941	0.0882353	0.174227	0.0278183	1.9375	0.46875	79.0161	0.0588235	0	0	0.117647	0.0294118	0.970588	0	0	0.911765	0	0.0294118	2.15152	0.230303	0.764706	0.176471	0.0294118	0.0294118	0	0	1	0
CIE1	1998	CIE	CIE_BEFORE	0.451279	0.164743	21.1163	0.411901	0.235429	0.443924	0.824766	5.90654	0.700935	7.36085	0.536085	21.2372	1.68269	0.995327	0.0046729	0.936916	0.0630841	0.0747664	0.00700935	0.915888	0.599942	0.0794389	1.91549	0.457746	51.5868	0.296729	0	0.00233645	0.686916	0.383178	0.997664	0.00700935	0.308411	0.988318	0.00934579	0.301402	3.67916	0.535831	0.0607477	0.626168	0.308411	0.00233645	0.076746	0.441289	1	0
CIE2	1998	CIE	CIE_BEFORE	0.468477	0.178805	20.4977	0.400436	0.229149	0.429144	0.649163	5.07289	0.581842	9.02278	0.702278	20.012	2.46278	0.943052	0.0569476	0.997722	0.0022779	0.00455581	0.574032	0.421412	1.30827	0.143243	1.86925	0.434625	64.8111	0.0022779	0	0	0.186788	0.0660592	0.995444	0.0569476	0.120729	0.535308	0.00455581	0.0615034	1.96804	0.193607	0.519362	0.359909	0.118451	0.0022779	0	0.555921	1	0
CIE3	2013	CIE	CIE_REWET	0.379993	0.149637	20.4897	0.412602	0.295852	0.586134	0.629185	5.76497	0.68071	7.55469	0.555469	21.0933	1.46064	0.700599	0.299401	0.959581	0.0389222	0.342814	0.0778443	0.577844	0.946894	0.117976	1.80602	0.403008	70.2145	0.0763473	0	0	0.727545	0.724551	0.995509	0.00149701	0.0419162	0.916168	0.0434132	0.33982	3.49925	0.49985	0.187126	0.471557	0.338323	0.00299401	0	0.43052	0.998503	0
CIE4	2013	CIE	CIE_REWET	0.368201	0.144674	15.624	0.308512	0.261986	0.506429	0.786402	4.68412	0.526302	9.34477	0.734477	20.7475	2.34379	1	0	0.998195	0.00180505	0.0451264	0.362816	0.592058	1.13327	0.128396	1.68231	0.341155	63.7095	0.00361011	0	0	0.413357	0.406137	1	0.00180505	0.00180505	0.187726	0	0.00180505	2.01444	0.202888	0.722022	0.276173	0.00180505	0	0	0.580131	1	0
CIE5	2013	CIE	CIE_REWET	0.267013	0.110414	12.8934	0.238391	0.297607	0.590264	0.905615	4.4552	0.4936	9.08602	0.708602	20.1889	1.93216	1	0	1	0	0.0896057	0.09319	0.817204	0.687419	0.0867765	1.36559	0.182796	56.0818	0.00358423	0	0	0.727599	0.806452	1	0	0.00358423	0.100358	0	0	2.64158	0.328315	0.806452	0.193548	0	0	0	0.348797	1	0
DE_D3_E_85	1985	DE	DE_BEFORE	0.458169	0.176158	25.9557	0.481694	0.269562	0.524257	0.723453	5.18811	0.598301	5.55789	0.355789	22.5272	2.50093	0.998619	0	0.991713	0.00414365	0.258287	0.00138122	0.73895	0.781817	0.0858218	1.79501	0.397507	46.0193	0.00414365	0	0.00138122	0.955801	0.223757	0.961326	0.733425	0.216851	0.961326	0.00828729	0.526243	4.20917	0.641834	0.00138122	0.0649171	0.933702	0	0	0	0.995856	0.00276243
DE_D3_E_95	1995	DE	DE_TSR	0.572454	0.209806	21.6687	0.426713	0.345424	0.702804	0.88293	6.02941	0.718487	4.37025	0.237025	21.6026	1.32662	0.32931	0.0525862	0.915517	0.00517241	0.160345	0.0181034	0.818966	2.1452	0.190076	1.36532	0.182658	74.1598	0.564655	0.0172414	0.0206897	0.327586	0.887069	0.403448	0.0577586	0.0603448	0.992241	0.062069	0.108621	3.33679	0.467358	0.0206897	0.137069	0.823276	0	0	0	0.976724	0.00344828
DE_D3_W_85	1985	DE	DE_BEFORE	0.451446	0.174195	27.5617	0.498629	0.254097	0.48786	0.674303	5.06979	0.581399	6.026	0.4026	23.0524	2.94092	0.997714	0.00114286	0.993143	0.00228571	0.0971429	0.00228571	0.899429	0.391751	0.0530708	1.97365	0.486827	51.332	0.00342857	0	0.00114286	0.937143	0.0971429	0.968	0.862857	0.465143	0.968	0.0342857	0.435429	4.43463	0.686926	0.00114286	0.109714	0.889143	0	0	0	0.994286	0.00457143
DE_D3_W_95	1995	DE	DE_TSR	0.495049	0.183307	20.006	0.400912	0.318924	0.640433	0.763055	5.94385	0.706265	5.53213	0.353213	18.2437	1.36907	0.795111	0.023865	0.876601	0.00291036	0.0931315	0.0587893	0.846915	1.01501	0.103776	1.62043	0.310217	77.2068	0.121071	0	0.00174622	0.414435	0.429569	0.821304	0.201397	0.0640279	0.9383	0.156577	0.0849825	3.17873	0.435745	0.234575	0.181024	0.583236	0	0	0	0.995925	0.00232829
DO_D10_03	2003	DO	DO_TSR	0.424163	0.164748	21.0717	0.415617	0.302682	0.602207	0.58351	5.62553	0.66079	8.08879	0.608879	15.0798	1.05054	0.844961	0.155039	0.999295	0	0.198027	0	0.730796	1.19093	0.132368	1.47075	0.235377	77.5049	0.085976	0	0	0.369979	0.22692	0.984496	0.0155039	0.0852713	0.914024	0.0436927	0.085976	2.68217	0.336434	0.529246	0.299507	0.171247	0	0	0	1	0
DO_D11_03	2003	DO	DO_TSR	0.536293	0.200495	24.0412	0.444837	0.268969	0.522863	0.824257	5.62624	0.660891	6.07095	0.407095	24.6414	2.01439	0.975248	0.0247525	0.875	0.123762	0.27599	0.0247525	0.69802	2.54352	0.172811	1.74492	0.372462	45.9949	0.123762	0	0	0.69802	0.273515	0.97401	0.372525	0.125	0.971535	0.00247525	0.19802	3.62817	0.525635	0.247525	0.355198	0.372525	0.0247525	0	0	0.975248	0.0247525
DO_D12_03	2003	DO	DO_TSR	0.448705	0.171646	20.6973	0.408965	0.289747	0.571764	0.739805	6.04727	0.721039	6.04976	0.404976	18.4906	1.45531	0.93784	0.01554	0.98446	0	0.18648	0.031857	0.781663	0.775648	0.0740495	2.17094	0.58547	86.1286	0.016317	0	0	0.452214	0.34188	1	0.0784771	0.280497	1	0.0621601	0.187257	3.16939	0.433877	0.01554	0.358974	0.625486	0	0	0	0.952603	0.047397
DO_D25_03	2003	DO	DO_TSR	0.4494	0.172669	19.4142	0.386625	0.235183	0.443346	0.560652	5.83792	0.691131	8.42202	0.642202	14.8354	1.20355	0.959225	0.0407747	0.998981	0	0.143731	0.00101937	0.85423	0.677309	0.0850672	1.67788	0.33894	82.4036	0.244648	0	0	0.310907	0.227319	0.998981	0.0203874	0.165138	0.957187	0.143731	0.224261	2.92457	0.384913	0.40265	0.514781	0.0825688	0	0	0	1	0
DO_D26_03	2003	DO	DO_TSR	0.432179	0.164886	19.4989	0.387957	0.267689	0.519851	0.625954	5.66201	0.666001	8.49788	0.649788	15.4572	1.22784	0.922589	0.0761421	1	0	0.0545685	0.00126904	0.944162	0.676055	0.0793385	1.68182	0.340909	77.2997	0.177665	0	0	0.209391	0.133249	0.94797	0.00253807	0.255076	0.945431	0.0520305	0.180203	2.81417	0.362834	0.380711	0.436548	0.129442	0.0507614	0	0	1	0
DO_D29_03	2003	DO	DO_TSR	0.984579	0.311742	11.5991	0.229619	0.273286	0.533023	0.916752	6.33881	0.762687	9.5409	0.75409	20.4151	1.46625	0.998973	0.00102669	1	0	0.00205339	0.405544	0.592402	0.755395	0.0875342	2.39308	0.696541	64.3019	0.12423	0	0	0.0841889	0.406571	0.997947	0.00102669	0.0410678	0.997947	0	0.103696	2.6557	0.331141	0.427105	0.186858	0.38501	0	0	0	1	0
DO_D30_03	2003	DO	DO_TSR	0.703619	0.247185	14.552	0.277878	0.294241	0.582341	0.734877	5.59259	0.656085	8.28545	0.628545	20.4076	1.67615	0.652778	0.347222	1	0	0	0.297222	0.702778	0.414273	0.0539633	2.07959	0.539796	61.1315	0.421296	0	0.0194444	0.589815	0.167593	1	0.000925926	0.0935185	0.981481	0.0194444	0.384259	3.27407	0.454815	0.314815	0.553704	0.131481	0	0	0	1	0
DO_D8_91	1991	DO	DO_BEFORE	0.423781	0.164713	29.4929	0.500754	0.1576	0.26075	0.0340838	5.79041	0.684345	5.00586	0.300586	30.0534	2.92738	0.978841	0	0.940202	0	0.0588776	0.314627	0.626495	3.75644	0.225321	2.26222	0.631109	42.1549	0.0193192	0	0.202392	0.942042	0.223551	0.795768	0.297148	0.24195	0.980681	0.075437	0.444342	3.7758	0.555159	0	0.99632	0.00367985	0	0	0	0.0404784	0.940202
DO_D8_92	1992	DO	DO_BEFORE	0.514688	0.19144	36.7896	0.55779	0.13462	0.206665	0.462824	4.59322	0.513317	6.82745	0.482745	33.4462	3.81023	0.901038	0	0.899817	0.000610874	0.173488	0.0372633	0.789249	2.30497	0.132562	2	0.5	50.3222	0.000610874	0	0	0.709224	0.197312	0.938302	0.304826	0.425168	0.938913	0.365302	0.255345	3.74301	0.548601	0	0.828955	0.171045	0	0	0	0.609041	0.365302
DO_donorHH_1	1993	DO	DO_REF	0.51062	0.187059	21.7112	0.426699	0.249385	0.476771	0.669012	5.78913	0.684161	6.86365	0.486365	22.3298	1.72831	0.822924	0.0220426	0.830272	0.0881705	0.425055	0.0738428	0.427259	1.62612	0.11888	1.80181	0.400903	57.9574	0.169361	0	0.000367377	0.602498	0.329904	0.98457	0.0738428	0.162013	0.829904	0.299412	0.0811903	3.15362	0.430724	0.154298	0.742101	0.02241	0.000367377	0	0	0.999265	0.000367377
DO_donorHH_2	1993	DO	DO_REF	0.755546	0.245988	22.7753	0.440503	0.245366	0.467312	0.756936	5.71077	0.672966	6.66097	0.466097	22.2461	2.0524	0.913124	0.0369686	0.913124	0.0369686	0.591497	0.0246457	0.260628	1.12514	0.0997913	1.85412	0.427058	63.6861	0.0499076	0	0	0.739988	0.479975	0.850893	0.000616143	0.173752	0.826248	0.269254	0.00123229	3.1233	0.424661	0.0123229	0.764633	0.184843	0.000616143	0	0	0.987677	0.0123229
DO_donorLI_1	1993	DO	DO_REF	0.605517	0.216602	24.8588	0.461021	0.242893	0.461492	0.743135	5.51406	0.644865	8.26456	0.626456	22.272	1.69587	0.944304	0.0278481	0.970886	0.0253165	0.0835443	0.0506329	0.713924	1.43389	0.122511	1.94804	0.474018	60.4905	0.178481	0	0.00126582	0.768354	0.129114	0.973418	0.0278481	0.103797	0.76962	0.078481	0.0253165	2.9519	0.39038	0.151899	0.718987	0.078481	0	0	0	0.998734	0.00126582
DO_donorLI_2	1993	DO	DO_REF	0.580512	0.206058	23.018	0.443293	0.240217	0.455194	0.688009	5.79278	0.684683	7.0336	0.50336	25.3071	1.92446	0.881291	0	0.762877	0.118413	0.280047	0.116933	0.484606	2.5003	0.172033	1.68178	0.340889	57.9468	0.236827	0	0	0.562463	0.177916	0.923031	0.071048	0.236234	0.87537	0.243635	0.0597987	3.08289	0.416578	0.128774	0.748076	0.116933	0	0	0	1	0
DO_donorZE_1	1993	DO	DO_REF	0.826863	0.2808	19.6163	0.394112	0.318233	0.638808	0.835269	6.03843	0.719776	8.18447	0.618447	22.4787	1.68654	0.95649	0.0435098	0.970993	0.0290065	0.203771	0.0304569	0.664249	1.77591	0.113817	2.23617	0.618087	66.5014	0.130529	0	0	0.6686	0.635243	0.970268	0.000725163	0.232052	0.868745	0.0725163	0.000725163	3.50871	0.501742	0.044235	0.348803	0.606236	0.000725163	0	0	1	0
DO_donorZE_2	1993	DO	DO_REF	0.711158	0.24702	20.0974	0.396717	0.282402	0.554477	0.761581	5.37369	0.624812	8.3978	0.63978	19.3823	1.47063	0.903556	0.0723327	0.974684	0.00120555	0.0729355	0.192887	0.697408	2.05472	0.118481	1.97466	0.48733	65.089	0.0614828	0	0	0.80651	0.278481	0.987342	0	0.157324	0.927064	0.0247137	0.000602773	3.25747	0.451495	0.346594	0.400241	0.241109	0.0120555	0	0	0.975889	0
DO_donorZE_3	1993	DO	DO_REF	0.744716	0.256183	23.1654	0.409195	0.258867	0.499088	0.79351	5.75326	0.679037	7.46757	0.546757	23.2876	2.63515	0.987358	0.0126422	0.835651	0.0379267	0.290771	0.0259166	0.607459	2.08733	0.128222	2	0.5	61.0268	0.202276	0	0	0.936157	0.32933	0.986726	0.0252844	0.177623	0.89823	0.0379267	0.139064	3.55787	0.511575	0.0505689	0.67067	0.278129	0.000632111	0	0	1	0
DO_donorZS_1	1993	DO	DO_REF	0.421168	0.152192	19.5717	0.396505	0.300631	0.597382	0.563644	5.52909	0.647012	5.67616	0.367616	20.0769	1.59129	0.750934	0.14944	0.92279	0.0510585	0.424658	0.0498132	0.525529	1.14632	0.12144	1.51469	0.257344	81.7467	0.300125	0	0	0.824408	0.325031	0.900374	0.0249066	0	0.950187	0.300125	0.0249066	3.32503	0.465006	0.174346	0.525529	0.275218	0	0	0	1	0
DO_donorZS_2	1993	DO	DO_REF	0.472157	0.179164	19.7484	0.398453	0.268918	0.522742	0.556169	5.94776	0.706823	5.70849	0.370849	20.1336	1.48561	0.666667	0.110497	0.926335	0	0.443831	0.0736648	0.40884	1.7994	0.156193	1.66851	0.334254	62.1647	0.0755064	0	0	0.703499	0.333333	0.85267	0.038674	0.112339	0.926335	0.0405157	0.112339	3.04236	0.408471	0.0368324	0.521179	0.441989	0	0	0	1	0
DO_donorZS_3	1993	DO	DO_REF	0.540783	0.18798	20.0369	0.404218	0.304793	0.607175	0.594959	6.24432	0.749188	7.30794	0.530794	17.6166	1.37771	0.494118	0.368627	0.862745	0.0392157	0.602941	0.0401961	0.219608	0.883831	0.106234	2.02111	0.510556	72.6938	0.0990196	0	0	0.802941	0.603922	0.979412	0	0.117647	0.743137	0.0784314	0.0392157	3.34608	0.469216	0.0401961	0.511765	0.369608	0	0	0	1	0
DO_donorZS_4	1993	DO	DO_REF	0.691414	0.213575	19.8774	0.391874	0.237542	0.448899	0.730133	5.2944	0.613486	6.77404	0.477404	20.595	1.68402	0.913475	0.00141844	0.885106	0.0297872	0.70922	0.00141844	0.204255	0.792707	0.0930825	2.11898	0.559488	84.0133	0.143262	0	0	0.514894	0.370213	0.885106	0	0	0.658156	0.113475	0.0283688	2.57528	0.315057	0.058156	0.653901	0.0312057	0.00141844	0	0	1	0
DO_donorZS_5	1993	DO	DO_REF	0.970926	0.307722	16.6472	0.336373	0.315296	0.631895	0.692112	5.08779	0.583969	9.07438	0.707438	18.4849	1.20152	0.614504	0.385496	0.847328	0	0.0839695	0	0.916031	0.928146	0.10987	2.0045	0.502252	83.8329	0.229008	0	0	0.461832	0.0839695	1	0	0.0763359	0.843511	0.0763359	0	2.69466	0.338931	0.534351	0.458015	0.00381679	0	0	0	1	0
DO_donorZS_6	1993	DO	DO_REF	0.814739	0.275492	18.1848	0.367868	0.244896	0.466205	0.695652	5.31818	0.616883	8.65217	0.665217	19.5642	1.43393	0.73913	0.217391	0.869565	0	0.0434783	0.0869565	0.869565	0.467161	0.0612795	2.45	0.725	75.0441	0.130435	0	0	0.652174	0.434783	1	0	0.521739	0.913043	0	0	3.65217	0.530435	0.304348	0.695652	0	0	0	0	1	0
DO_M1_03	2003	DO	DO_TSR	0.598863	0.215308	18.8351	0.385982	0.331857	0.670872	0.739683	5.48251	0.640359	7.81704	0.581704	14.4413	0.949067	0.588745	0.376623	0.965368	0	0.360173	0.360173	0.244156	0.899259	0.112188	1.83767	0.418834	83.6046	0.0874459	0	0	0.554113	0.360173	0.982684	0.017316	0.0190476	0.963636	0.0354978	0.034632	2.98442	0.396883	0.411255	0.229437	0.359307	0	0	0	0.999134	0.000865801
DO_M10_03	2003	DO	DO_TSR	1.03315	0.310626	14.0424	0.283451	0.346751	0.705926	0.745223	5.96	0.708571	9.29636	0.729636	19.2337	1.38831	0.945455	0.0545455	0.622727	0	0.0372727	0.128182	0.834545	2.05007	0.137986	2.08138	0.54069	74.441	0.0545455	0	0	0.131818	0.239091	0.999091	0.0181818	0.110909	0.64	0	0.0372727	2.19364	0.238727	0.56	0.22	0.219091	0	0	0	1	0
DO_M11_03	2003	DO	DO_TSR	0.539075	0.195651	16.1469	0.316249	0.278466	0.545213	0.73915	5.88621	0.69803	8.59195	0.659195	20.1042	1.63818	0.866131	0.133869	1	0	0.0294511	0.135207	0.835341	0.388782	0.0487851	2.06082	0.53041	68.323	0.429719	0	0.0267738	0.354752	0.219545	0.998661	0.0535475	0.108434	0.967871	0.0267738	0.401606	3.1593	0.431861	0.215529	0.594378	0.187416	0	0	0	1	0
DO_M12_03	2003	DO	DO_TSR	0.834132	0.27774	14.1972	0.294523	0.352003	0.718287	0.914058	6.31193	0.758848	9.41948	0.741948	22.7922	1.47965	0.963834	0.0361664	1	0	0.0180832	0.198915	0.783002	0.382656	0.0499187	2.60413	0.802064	69.9238	0.163653	0	0	0.181736	0.601266	0.981917	0	0.0180832	0.981013	0	0.126582	2.92767	0.385533	0.198915	0.199819	0.583183	0	0	0	1	0
DO_M13_03	2003	DO	DO_TSR	0.927996	0.300365	14.0454	0.293111	0.370958	0.762898	0.875245	6.06777	0.723967	9.53379	0.753379	22.7775	1.42765	0.884298	0.115702	0.917355	0	0.0173554	0.14876	0.833884	0.55803	0.0681226	2.60374	0.801869	72.0589	0.0826446	0	0	0.150413	0.55124	0.966942	0	0.0181818	0.9	0	0.0661157	2.66942	0.333884	0.331405	0.118182	0.533058	0	0	0	1	0
DO_M14_03	2003	DO	DO_TSR	0.866022	0.287588	13.926	0.296653	0.370723	0.762345	0.808486	5.77091	0.681558	9.68658	0.768658	20.5721	1.20553	0.708363	0.291637	0.929726	0	0.000702741	0.0562193	0.943078	0.541295	0.0683822	2.44193	0.720966	79.9336	0.112439	0	0	0.0857344	0.440618	0.999297	0	0.00140548	0.929023	0	0.0983837	2.56852	0.313703	0.432186	0.127899	0.439213	0	0	0	1	0
DO_M2_03	2003	DO	DO_TSR	0.638415	0.229117	19.4615	0.39394	0.310721	0.621127	0.72452	5.53916	0.648451	7.93268	0.593268	13.9085	0.885029	0.630981	0.352798	0.983779	0	0.336577	0.321979	0.24412	0.916987	0.116356	1.90025	0.450124	79.8926	0.0332522	0	0	0.58232	0.336577	0.967559	0.0332522	0.0332522	0.886456	0	0.0162206	2.87267	0.374534	0.40146	0.261963	0.336577	0	0	0	0.983779	0.0162206
DO_M3_03	2003	DO	DO_TSR	0.47579	0.181201	20.2744	0.397886	0.303214	0.60346	0.660217	6.14425	0.734893	7.40692	0.540692	15.3287	1.04164	0.55646	0.422177	0.956256	0.00101729	0.486267	0.0417091	0.369278	0.841531	0.104071	1.79409	0.397044	72.8683	0.0844354	0	0	0.731434	0.423194	0.957274	0.0610376	0.0610376	0.87589	0.0437436	0.0824008	3.1943	0.438861	0.18413	0.414039	0.401831	0	0	0	0.998983	0
DO_M4_03	2003	DO	DO_TSR	0.465898	0.178299	17.3329	0.345731	0.316342	0.634357	0.657501	6.18835	0.741193	7.42895	0.542895	15.2185	1.05981	0.513731	0.485599	0.932351	0	0.474213	0.0140656	0.509712	0.723289	0.0913105	1.77129	0.385647	75.3616	0.215673	0	0	0.662425	0.473543	0.971199	0.067649	0.0669792	0.983925	0.0154052	0.228399	3.4437	0.48874	0.228399	0.352311	0.41862	0	0	0	0.99933	0
DO_M5_03	2003	DO	DO_TSR	0.512523	0.181269	19.2121	0.381565	0.320559	0.644282	0.660589	5.95574	0.707963	7.77767	0.577767	16.5582	1.11045	0.634349	0.364728	0.962142	0	0.405355	0	0.593721	0.751895	0.0901206	1.84549	0.422745	78.0529	0.130194	0	0	0.555863	0.495845	0.961219	0.0369344	0.110803	0.923361	0.0193906	0.129271	3.33749	0.467498	0.240997	0.264081	0.438596	0.0184672	0	0	1	0
DO_M6_03	2003	DO	DO_TSR	0.487757	0.183332	17.8265	0.363063	0.34992	0.713386	0.697055	6.27533	0.753619	8.13684	0.613684	17.0995	1.08606	0.629456	0.370544	0.981238	0	0.356473	0.0206379	0.621951	0.677426	0.0833324	1.96435	0.482176	78.18	0.169794	0	0	0.509381	0.579737	0.998124	0.0196998	0.0393996	0.994371	0.0187617	0.131332	3.31362	0.462723	0.225141	0.214822	0.558161	0	0	0	0.999062	0.000938086
DO_M8_03	2003	DO	DO_TSR	0.707265	0.23108	18.2763	0.366656	0.321144	0.645659	0.7723	6.09704	0.728148	9.05458	0.705458	20.8954	1.40048	0.934211	0.0657895	0.934211	0	0.133224	0.133224	0.733553	0.414114	0.0543355	2.22862	0.614309	69.405	0.0378289	0	0	0.241776	0.496711	1	0	0.233553	0.930921	0.0361842	0.0328947	2.94079	0.388158	0.197368	0.307566	0.429276	0	0	0	1	0
DO_M9_03	2003	DO	DO_TSR	0.645135	0.224384	15.6768	0.320326	0.336922	0.682793	0.831548	6.09038	0.727198	8.95353	0.695353	22.4929	1.44568	0.964035	0.0359649	0.894737	0	0.0710526	0.19386	0.735088	0.450411	0.0578392	2.29386	0.64693	60.8347	0.141228	0	0	0.231579	0.435088	1	0	0.211404	0.982456	0.0175439	0.141228	3.00175	0.400351	0.22807	0.37193	0.382456	0	0	0	1	0
DU_1	1995	DU	DU_BEFORE	0.44137	0.170202	28.5939	0.507767	0.274464	0.535794	0.65812	5.58974	0.655678	6.00515	0.400515	24.3335	1.84365	0.994872	0.00512821	0.994872	0.00512821	0.215385	0.00512821	0.779487	0.470258	0.0668658	2.5445	0.772251	67.8424	0.0102564	0	0	0.994872	0.851282	0.994872	0.107692	0.682051	0.994872	0.00512821	0.641026	4.65979	0.731959	0	0.0512821	0.948718	0	0	0	0.974359	0.025641
DU_132	2010	DU	DU_REWET	0.710076	0.249512	21.6093	0.420813	0.288048	0.567766	0.885621	5.03922	0.577031	8.51471	0.651471	23.0505	2.27619	0.990244	0.0097561	0.995122	0	0.00487805	0.141463	0.84878	0.83403	0.107508	1.9951	0.497549	67.3649	0.0097561	0	0	0.380488	0.170732	0.995122	0.0780488	0.239024	0.970732	0.0195122	0.0487805	2.85784	0.371569	0.604878	0.146341	0.24878	0	0	0	0.995122	0
DU_138	2010	DU	DU_REWET	0.305436	0.123281	25.0024	0.464078	0.2817	0.552826	0.68254	4.94286	0.563265	7.39597	0.539597	20.559	1.74492	0.957346	0.042654	0.976303	0.014218	0.0331754	0.0189573	0.938389	0.738773	0.0957325	1.5	0.25	69.9604	0.0189573	0	0	0.687204	0.559242	0.995261	0.028436	0.270142	0.990521	0.0236967	0.161137	3.56667	0.513333	0.298578	0.184834	0.516588	0	0	0	0.990521	0.00473934
DU_167	2010	DU	DU_REWET	0.425081	0.163103	24.5935	0.457073	0.234249	0.441148	0.720567	4.99149	0.570213	7.84848	0.584848	26.977	2.38961	0.94	0.06	0.94	0	0.004	0.12	0.816	0.748916	0.0976077	2.12393	0.561966	66.3175	0.008	0	0	0.792	0.34	0.936	0.016	0.336	0.684	0.06	0.264	3.32479	0.464957	0.2	0.428	0.368	0.004	0	0	0.94	0
DU_172	2010	DU	DU_REWET	0.715208	0.250189	19.3878	0.385673	0.285617	0.562044	0.891667	4.4	0.485714	8.955	0.6955	26.2801	1.93735	1	0	0.995025	0	0.00497512	0.636816	0.353234	1.04661	0.129755	1.90955	0.454774	47.0326	0.0199005	0	0	0.263682	0.0497512	0.99005	0.00497512	0.134328	0.965174	0.039801	0.00995025	2.45226	0.290452	0.706468	0.238806	0.0497512	0.00497512	0	0	0.995025	0
DU_173	1987	DU	DU_BEFORE	0.444187	0.166799	24.3419	0.459688	0.23353	0.439454	0.646013	5.46431	0.637759	6.62588	0.462588	22.9606	2.8048	0.97884	0.0203762	0.996082	0.0015674	0.340909	0.0783699	0.580721	0.969619	0.106489	1.95433	0.477163	66.4629	0.0603448	0	0	0.955329	0.751567	0.998433	0.0634796	0.494514	0.939655	0.0039185	0.358934	4.27002	0.654003	0	0.487461	0.512539	0	0	0	0.976489	0.0227273
DU_174	1987	DU	DU_BEFORE	0.470121	0.181352	27.8014	0.501336	0.26906	0.523076	0.681911	5.61917	0.659882	7.41637	0.541637	32.7789	2.04514	0.998241	0.00175902	0.99912	0.000879507	0.0272647	0.0659631	0.906772	0.242771	0.0340202	1.97392	0.48696	88.0592	0.0228672	0	0	0.953386	0.773967	0.99912	0.00263852	0.794195	0.845207	0.000879507	0.00351803	4.39525	0.679049	0.0219877	0.182938	0.795075	0	0	0	1	0
DU_175	1987	DU	DU_BEFORE	0.347295	0.137613	21.8989	0.421841	0.252743	0.484674	0.573419	5.66559	0.666514	7.21018	0.521018	22.9415	2.4316	0.697749	0.302251	0.999196	0.000803859	0.125402	0.00241158	0.872186	0.6703	0.0829639	2.07476	0.537379	74.5377	0.00321543	0	0	0.97508	0.526527	0.999196	0.0217042	0.264469	0.877814	0.12299	0.245981	3.67096	0.534191	0.0217042	0.37299	0.605305	0	0	0	1	0
DU_2	1997	DU	DU_BEFORE	0.475667	0.180435	27.0715	0.491135	0.296714	0.588161	0.663317	5.40201	0.628859	5.86364	0.386364	22.2397	1.95452	0.994975	0.00502513	0.98995	0.00502513	0.316583	0.0100503	0.668342	0.456761	0.0674761	2.40609	0.703046	62.6449	0.0100503	0	0	0.984925	0.728643	0.98995	0.236181	0.467337	0.984925	0.0100503	0.623116	4.4467	0.68934	0	0.0502513	0.944724	0.00502513	0	0	0.984925	0.0150754
DU_72	2010	DU	DU_REWET	0.626859	0.220881	21.2612	0.416206	0.285597	0.561997	0.850708	4.76448	0.537783	8.06522	0.606522	25.2505	2.15682	0.988462	0.0115385	0.988462	0.00769231	0.0153846	0.376923	0.603846	1.34359	0.134641	1.92278	0.46139	59.4062	0.0153846	0	0	0.603846	0.492308	0.996154	0.0230769	0.434615	0.961538	0.00384615	0.219231	3.54054	0.508108	0.392308	0.419231	0.188462	0	0	0	0.996154	0
DU_78	2010	DU	DU_REWET	0.379115	0.148685	22.3598	0.4264	0.264585	0.512545	0.663677	5.36323	0.623318	7.34615	0.534615	21.015	1.95562	0.816143	0.183857	0.919283	0.0134529	0.0313901	0.0313901	0.869955	0.790092	0.097372	1.74324	0.371622	76.4728	0.0134529	0	0	0.816143	0.578475	0.995516	0.0224215	0.340807	0.950673	0.0807175	0.206278	3.73423	0.546847	0.107623	0.358744	0.529148	0.00448431	0	0	0.932735	0.0672646
DU_83	2010	DU	DU_REWET	0.635124	0.223063	20.0873	0.398935	0.279836	0.548439	0.898413	4.64762	0.521088	8.16827	0.616827	25.5418	2.17171	0.976303	0.0236967	0.995261	0	0.0189573	0.521327	0.450237	1.26162	0.143687	2.02857	0.514286	55.461	0.014218	0	0	0.445498	0.322275	0.995261	0.0189573	0.322275	0.966825	0.00947867	0.0995261	3.1	0.42	0.540284	0.317536	0.14218	0	0	0	0.995261	0
DU_84	2010	DU	DU_REWET	0.596643	0.211874	21.3706	0.416224	0.272663	0.531556	0.87988	4.63063	0.518662	8.10194	0.610194	25.065	2.18317	0.982063	0.0179372	0.995516	0	0.0179372	0.439462	0.533632	1.19047	0.137011	1.96847	0.484234	58.1947	0.00896861	0	0	0.515695	0.363229	0.995516	0.0358744	0.336323	0.950673	0.00448431	0.0852018	3.22072	0.444144	0.475336	0.309417	0.215247	0	0	0	0.995516	0
HAV_1_2002	2002	HAV	HAV_BEFORE	0.795969	0.276323	16.7976	0.327555	0.257214	0.495197	0.860993	5.31489	0.616413	7.67521	0.567521	20.1513	1.82792	0.73617	0.26383	0.982979	0.0170213	0.0595745	0.604255	0.33617	0.179938	0.0252625	1.96552	0.482759	74.9036	0.27234	0	0	0.374468	0.0510638	1	0.0510638	0.0425532	0.995745	0	0.255319	2.78723	0.357447	0.6	0.319149	0.0808511	0	0	0	0.995745	0.00425532
HAV_10_2002	2002	HAV	HAV_BEFORE	0.382938	0.150598	19.974	0.405811	0.360077	0.73729	0.635417	6.57143	0.795918	7.22603	0.522603	14.3932	0.824378	0.254658	0.745342	0.968944	0	0.757764	0.0372671	0.204969	0.749655	0.0990429	1.82051	0.410256	83.6351	0.0993789	0	0	0.869565	0.801242	0.968944	0.00621118	0.00621118	0.931677	0.0931677	0.00621118	3.77707	0.555414	0.068323	0.167702	0.757764	0	0	0.278431	1	0
HAV_100_2010	2010	HAV	HAV_REWET	0.548233	0.199766	22.0615	0.418598	0.317421	0.636897	0.658824	6.46429	0.780612	8.07143	0.607143	16.5399	1.05209	0.411765	0.576471	0.976471	0	0.541176	0.152941	0.305882	1.2379	0.0967317	2.01429	0.507143	70.2381	0.0823529	0	0.0117647	0.6	0.564706	0.988235	0.0117647	0.0588235	0.882353	0.0235294	0	3.2381	0.447619	0.117647	0.317647	0.564706	0	0	0	0.988235	0
HAV_101_2010	2010	HAV	HAV_REWET	1.79847	0.482026	9.749	0.158423	0.377832	0.779078	0.678161	6.04545	0.720779	9.95455	0.795455	15.9193	1.50732	0.907216	0	0.0824742	0	0.0206186	0	0.876289	2.06743	0.203156	2.33333	0.666667	91.2264	0.0206186	0	0	0.0206186	0.0309278	0.896907	0	0.0206186	0.0721649	0.0103093	0	1.17045	0.0340909	0.824742	0.0618557	0.0206186	0	0	0	0.907216	0
HAV_102_2010	2010	HAV	HAV_REWET	0.493211	0.179162	21.104	0.403586	0.358294	0.733094	0.712121	5.44248	0.63464	8.50893	0.650893	18.0552	1.10201	0.915254	0.0508475	0.881356	0	0.0508475	0.0677966	0.822034	1.88512	0.152737	1.39785	0.198925	66.5421	0.0847458	0	0	0.118644	0.110169	0.864407	0	0.0254237	0.855932	0.00847458	0	2.31429	0.262857	0.618644	0.237288	0.110169	0	0	0	0.957627	0
HAV_103_2010	2010	HAV	HAV_REWET	0.42853	0.163142	23.5958	0.444733	0.266068	0.516035	0.77686	5.15289	0.59327	6.84647	0.484647	26.033	2.11619	1	0	0.735537	0.214876	0.22314	0.123967	0.652893	0.733665	0.092918	1.56223	0.281116	57.7481	0.0165289	0	0.00413223	0.640496	0.247934	0.96281	0.409091	0.557851	0.96281	0.0454545	0.342975	3.9485	0.5897	0.322314	0.297521	0.376033	0.00413223	0	0	1	0
HAV_104_2010	2010	HAV	HAV_REWET	0.385429	0.152933	23.2347	0.445187	0.236952	0.447508	0.644986	5.16667	0.595238	5.76623	0.376623	26.562	2.60036	0.96748	0.0325203	0.804878	0.195122	0.49187	0	0.50813	1.33483	0.14844	1.60976	0.304878	48.0918	0.00406504	0	0	0.890244	0.621951	0.98374	0.512195	0.54065	0.98374	0.170732	0.394309	4.61157	0.722314	0.0934959	0.398374	0.50813	0	0	0	1	0
HAV_105_2010	2010	HAV	HAV_REWET	0.421148	0.164829	19.1991	0.384518	0.263722	0.510514	0.578199	5.63768	0.662526	6.36224	0.436224	22.4206	2.10198	0.601896	0.379147	0.957346	0.042654	0.393365	0	0.606635	0.798613	0.0956643	1.78199	0.390995	71.5776	0.00947867	0	0	0.966825	0.440758	0.995261	0.203791	0.49763	0.995261	0.0379147	0.388626	4.12857	0.625714	0.00473934	0.369668	0.625592	0	0	0	1	0
HAV_106_2010	2010	HAV	HAV_REWET	0.343384	0.138489	24.6691	0.45808	0.230258	0.431753	0.727735	5.5	0.642857	7.33755	0.533755	23.697	1.66084	1	0	0.954198	0.0458015	0.206107	0.305344	0.48855	1.04964	0.120176	1.30268	0.151341	54.5701	0.019084	0	0.00381679	0.438931	0.374046	1	0.209924	0.332061	0.69084	0.0381679	0.354962	3.0687	0.41374	0.240458	0.549618	0.209924	0	0	0	1	0
HAV_107_2010	2010	HAV	HAV_REWET	0.870614	0.294917	16.3464	0.34947	0.343935	0.699299	0.977273	4.65152	0.521645	9.14394	0.714394	13.9344	0.816948	1	0	1	0	0.00757576	0.765152	0.227273	0.887131	0.112614	2.15909	0.579545	88.4714	0	0	0	0.0151515	0.204545	1	0	0	0.992424	0.00757576	0	2.21212	0.242424	0.787879	0.0227273	0.189394	0	0	0	1	0
HAV_108_2010	2010	HAV	HAV_REWET	0.861843	0.292877	17.4069	0.349305	0.350976	0.71587	0.986772	5.02362	0.574803	9.3622	0.73622	15.9946	0.906074	1	0	1	0	0	0.645669	0.346457	0.768419	0.0983572	2.312	0.656	85.7844	0.023622	0	0	0.015748	0.314961	0.992126	0	0	0.976378	0	0	2.32283	0.264567	0.637795	0.0472441	0.314961	0	0	0	1	0
HAV_11_2002	2002	HAV	HAV_BEFORE	0.436853	0.170353	19.9889	0.395839	0.27129	0.528325	0.82726	5.67611	0.668016	6.55466	0.455466	21.3039	1.40225	0.983806	0.0161943	0.983806	0.0121457	0.275304	0.101215	0.623482	1.46717	0.15675	1.61885	0.309426	52.6679	0.0364372	0	0	0.587045	0.538462	0.991903	0.275304	0.311741	0.890688	0.00404858	0.295547	3.66122	0.532245	0.263158	0.186235	0.550607	0	0	0	1	0
HAV_12_2002	2002	HAV	HAV_BEFORE	0.353915	0.14116	23.6272	0.450517	0.226623	0.423199	0.661635	4.98868	0.569811	5.72131	0.372131	28.0906	2.32424	0.996226	0.00377358	0.811321	0.188679	0.513208	0.00377358	0.483019	1.14398	0.12888	1.56604	0.283019	48.8511	0.00754717	0	0	0.581132	0.343396	0.773585	0.396226	0.445283	0.769811	0.101887	0.343396	4.2878	0.657561	0.184906	0.554717	0.260377	0	0	0	1	0
HAV_13_2002	2002	HAV	HAV_BEFORE	0.413521	0.161519	18.5526	0.373069	0.263336	0.509604	0.728745	5.66946	0.667065	5.97797	0.397797	19.8519	2.00529	0.805668	0.161943	0.983806	0.0161943	0.295547	0	0.704453	0.795752	0.10087	1.95547	0.477733	75.4912	0.00404858	0	0	0.862348	0.643725	0.898785	0.0890688	0.497976	0.898785	0.0688259	0.607287	4.33333	0.666667	0	0.246964	0.753036	0	0	0	1	0
HAV_14_2002	2002	HAV	HAV_BEFORE	0.415147	0.162973	21.6166	0.419722	0.255638	0.491486	0.751572	5.36278	0.623254	6.12102	0.412102	23.5476	1.89538	0.971698	0.0251572	0.996855	0.00314465	0.327044	0.0251572	0.647799	1.13436	0.125774	1.70288	0.351438	58.3374	0.00943396	0	0	0.650943	0.522013	0.874214	0.27673	0.459119	0.845912	0.00943396	0.342767	4.16187	0.632374	0.191824	0.27044	0.537736	0	0	0	0.996855	0.00314465
HAV_15_2002	2002	HAV	HAV_BEFORE	0.550087	0.202643	20.8349	0.403505	0.272427	0.531001	0.821983	5.22939	0.604199	7.20789	0.520789	20.7982	2.0129	0.9319	0.0681004	0.996416	0.00358423	0.0573477	0.157706	0.784946	0.818648	0.101577	1.89928	0.44964	72.5286	0.00358423	0	0	0.72043	0.483871	0.996416	0.218638	0.681004	0.978495	0	0.329749	4.09712	0.619424	0.258065	0.114695	0.62724	0	0	0	1	0
HAV_16_2002	2002	HAV	HAV_BEFORE	0.998399	0.323207	14.2513	0.295204	0.298001	0.59119	0.783439	4.64968	0.521383	9.56061	0.756061	16.2509	0.759794	0.490446	0.509554	1	0	0.0127389	0.356688	0.630573	0.917491	0.115292	2.02564	0.512821	84.5342	0.0191083	0	0	0.0764331	0.0636943	1	0	0.0382166	0.974522	0	0.00636943	2.17197	0.234395	0.853503	0.089172	0.0573248	0	0	0	1	0
HAV_17_2002	2002	HAV	HAV_BEFORE	0.36422	0.143428	25.9256	0.479507	0.249278	0.476518	0.682008	5.40426	0.629179	6.08676	0.408676	25.2826	2.25495	0.983264	0	0.995816	0.0041841	0.238494	0.0041841	0.757322	0.837273	0.0924083	2.02553	0.512766	70.7551	0.0209205	0	0.0083682	0.962343	0.619247	0.983264	0.338912	0.497908	0.983264	0.0962343	0.313808	4.48936	0.697872	0.0041841	0.343096	0.65272	0	0	0	0.949791	0.0502092
HAV_18_2002	2002	HAV	HAV_BEFORE	0.535872	0.197574	17.9806	0.358159	0.26214	0.506789	0.739394	5.94909	0.707013	7.77778	0.577778	21.7821	1.41581	1	0	0.781818	0.218182	0.243636	0.116364	0.636364	0.593435	0.0796064	1.79044	0.395221	62.3257	0.250909	0	0	0.581818	0.349091	0.992727	0.00363636	0.472727	0.970909	0	0.309091	3.64835	0.52967	0.0909091	0.443636	0.458182	0.00727273	0.00362319	0	1	0
HAV_19_2002	2002	HAV	HAV_BEFORE	0.630775	0.227931	20.0384	0.381861	0.247036	0.471242	0.696118	6.06426	0.723465	8.07692	0.607692	19.2489	1.47855	0.967871	0.0321285	0.839357	0.160643	0.176707	0.11245	0.710843	1.55255	0.113746	1.51235	0.256173	44.3631	0.176707	0	0	0.437751	0.192771	0.654618	0.00401606	0.184739	0.64257	0.00401606	0.168675	3.50307	0.500613	0.196787	0.253012	0.204819	0.345382	0	0	1	0
HAV_2_2002	2002	HAV	HAV_BEFORE	0.396694	0.156736	18.0262	0.376314	0.373329	0.768479	0.692177	5.9949	0.713557	6.0625	0.40625	14.4287	1.1459	1	0	1	0	0	0	1	0.0697449	0.0124542	2	0.5	99.164	0	0	0	0.0816327	0.0765306	1	0.00510204	0.00510204	1	0	0.0765306	2.16837	0.233673	0	0.0765306	0.923469	0	0	0	1	0
HAV_20_2002	2002	HAV	HAV_BEFORE	0.915763	0.307161	16.3177	0.340176	0.297198	0.589301	0.968468	4.5473	0.506757	9.10135	0.710135	10.6674	0.676031	1	0	1	0	0.00675676	0.851351	0.141892	0.831469	0.103912	2.0082	0.504098	89.5593	0.0337838	0	0	0.0675676	0.0405405	0.824324	0	0.0608108	0.810811	0.0810811	0	2.22951	0.245902	0.675676	0.141892	0.00675676	0.175676	0	0	1	0
HAV_21_2002	2002	HAV	HAV_BEFORE	0.368664	0.145666	29.1082	0.512365	0.215505	0.397033	0.728132	5.42553	0.632219	6.07721	0.407721	29.6159	2.43193	0.971631	0.0283688	0.783688	0.212766	0.297872	0.0035461	0.698582	0.493052	0.0669533	2.14947	0.574733	57.033	0.0177305	0	0	0.98227	0.439716	0.98227	0.496454	0.882979	0.98227	0.0035461	0.613475	4.85252	0.770504	0	0.326241	0.673759	0	0	0	0.989362	0.0106383
HAV_22_2002	2002	HAV	HAV_BEFORE	0.403865	0.157349	28.5742	0.505278	0.222682	0.413924	0.724684	5.53651	0.648073	6.11074	0.411074	28.1637	2.36538	0.971519	0.0253165	0.870253	0.126582	0.278481	0.00316456	0.71519	0.575516	0.0739171	2.23151	0.615756	60.2484	0.0189873	0	0.00316456	0.971519	0.582278	0.968354	0.370253	0.803797	0.971519	0.00949367	0.556962	4.82736	0.765472	0	0.25	0.75	0	0	0	0.984177	0.0126582
HAV_23_2002	2002	HAV	HAV_BEFORE	2.70287	0.509364	20.1451	0.386401	0.257935	0.496894	0.59596	6.16923	0.738462	6.81667	0.481667	21.0128	1.6094	0.709924	0.290076	0.969466	0	0.709924	0	0.282443	3.07736	0.218902	2.03226	0.516129	82.7828	0.0152672	0	0.00763359	0.389313	0.312977	0.938931	0.0229008	0.0916031	0.946565	0.0458015	0.0687023	2.87903	0.375806	0	0.603053	0.351145	0.0458015	0.00395257	0	0.977099	0.0152672
HAV_24_2002	2002	HAV	HAV_BEFORE	0.71299	0.247311	20.8787	0.397643	0.306544	0.611296	0.804714	6.67677	0.810967	9.13131	0.713131	22.5433	1.78153	1	0	0.959596	0	0.030303	0.010101	0.959596	0.24671	0.0316719	2.5942	0.797101	65.9342	0.0808081	0	0	0.232323	0.565657	0.737374	0.040404	0.010101	0.656566	0.010101	0.0808081	3.10811	0.421622	0.0505051	0.20202	0.484848	0.252525	0.592593	0	1	0
HAV_25_2002	2002	HAV	HAV_BEFORE	1.72563	0.463662	9.17211	0.162943	0.370643	0.762158	0.668359	6.11707	0.73101	9.91707	0.791707	15.5479	1.40949	1	0	0.121951	0	0	0.0390244	0.960976	1.99316	0.196358	2.5	0.75	93.3419	0.0390244	0	0	0.00487805	0.00487805	0.887805	0	0.0097561	0.0487805	0.00487805	0	1.07368	0.0147368	0.878049	0.0487805	0	0.0731707	0	0	1	0
HAV_26_2002	2002	HAV	HAV_BEFORE	0.513866	0.194897	29.5651	0.519265	0.236378	0.446158	0.70216	5.25463	0.607804	6.57368	0.457368	28.123	2.99032	1	0	0.976852	0.0185185	0.175926	0	0.824074	0.553339	0.0654039	1.9814	0.490698	52.6269	0	0	0	0.981481	0.319444	0.976852	0.666667	0.768519	0.981481	0.0138889	0.208333	4.78302	0.756604	0	0.0509259	0.949074	0	0	0	0.990741	0.00925926
HAV_27_2002	2002	HAV	HAV_BEFORE	0.495917	0.186884	25.3539	0.473104	0.263159	0.509188	0.748826	5.26241	0.608916	5.56122	0.356122	28.1017	2.66979	0.985915	0.00704225	0.964789	0.028169	0.852113	0	0.147887	1.54687	0.160434	1.72535	0.362676	44.2078	0	0	0	0.985915	0.809859	0.985915	0.450704	0.15493	0.992958	0.0985915	0.126761	4.41135	0.68227	0	0.15493	0.84507	0	0	0	0.950704	0.0492958
HAV_28_2002	2002	HAV	HAV_BEFORE	0.374551	0.146181	26.6243	0.488492	0.231547	0.434788	0.802469	5.18617	0.598024	5.26994	0.326994	32.8554	2.79577	0.989418	0.005291	0.677249	0.31746	0.904762	0	0.0952381	1.24593	0.13777	1.55851	0.279255	43.7181	0.005291	0	0	0.989418	0.592593	0.989418	0.698413	0.391534	0.994709	0.031746	0.37037	4.68617	0.737234	0	0.37037	0.62963	0	0	0	0.984127	0.015873
HAV_29_2002	2002	HAV	HAV_BEFORE	0.503044	0.188578	24.8052	0.469302	0.259617	0.500852	0.813683	5.46222	0.63746	5.17969	0.317969	26.1147	2.32421	0.982533	0	0.982533	0.0174672	0.668122	0	0.331878	1.73103	0.164561	1.55895	0.279476	39.9072	0	0	0	0.965066	0.659389	0.982533	0.497817	0.0524017	0.982533	0.0262009	0.323144	4.21333	0.642667	0	0.100437	0.899563	0	0	0	0.995633	0.00436681
HAV_3_2002	2002	HAV	HAV_BEFORE	0.803647	0.277042	17.0164	0.34615	0.319407	0.641571	0.828343	4.61677	0.516681	8.18675	0.618675	14.2423	0.976245	0.796407	0.203593	0.988024	0.00598802	0.101796	0.634731	0.263473	0.804485	0.103349	1.95679	0.478395	83.797	0.101796	0	0	0.347305	0.107784	1	0.0299401	0.0299401	0.994012	0	0.0958084	2.61078	0.322156	0.628743	0.149701	0.221557	0	0	0	1	0
HAV_30_2002	2002	HAV	HAV_BEFORE	0.53608	0.19947	24.5711	0.465431	0.277678	0.543361	0.579323	5.53476	0.647823	5.4386	0.34386	21.8451	2.49308	0.989362	0.00531915	0.989362	0.00531915	0.484043	0	0.510638	0.550104	0.0691036	1.91892	0.459459	50.5284	0.00531915	0	0.0106383	0.989362	0.585106	0.989362	0.409574	0.18617	0.989362	0.0265957	0.664894	4.20968	0.641935	0	0.0585106	0.941489	0	0	0	0.973404	0.0212766
HAV_31_2002	2002	HAV	HAV_BEFORE	0.426812	0.166652	26.6637	0.488567	0.263305	0.509533	0.692	5.564	0.652	6.0641	0.40641	28.2138	2.19389	0.98008	0.0159363	0.936255	0.059761	0.378486	0	0.61753	0.732257	0.0814601	1.90361	0.451807	65.3925	0.00398406	0	0.00796813	0.988048	0.701195	0.992032	0.434263	0.501992	0.992032	0.0239044	0.250996	4.65863	0.731727	0.00398406	0.115538	0.880478	0	0	0	0.98008	0.0159363
HAV_32_2002	2002	HAV	HAV_BEFORE	0.57645	0.205887	32.4408	0.504997	0.225519	0.420601	0.276316	6.35616	0.765166	6.81944	0.481944	28.5611	2.05163	0.623377	0.337662	0.896104	0	0.0649351	0	0.922078	2.94762	0.196228	1.63158	0.315789	72.1344	0.38961	0	0	0.506494	0.155844	0.948052	0.012987	0.012987	0.961039	0.0779221	0.038961	3.06667	0.413333	0	0.584416	0.38961	0.012987	0	0	0.571429	0.402597
HAV_4_2002	2002	HAV	HAV_BEFORE	0.707097	0.250542	22.5005	0.408453	0.242083	0.459584	0.831956	5.93388	0.704841	6.36199	0.436199	31.972	3.00019	0.731405	0.268595	1	0	0.115702	0	0.880165	0.376956	0.0458795	2.00415	0.502075	79.7	0.165289	0	0	0.991736	0.677686	0.995868	0.0495868	0.128099	0.991736	0.0165289	0.72314	4.0166	0.60332	0	0.72314	0.27686	0	0	0	0.995868	0.00413223
HAV_5_2002	2002	HAV	HAV_BEFORE	0.504594	0.186413	21.2206	0.416908	0.256383	0.49324	0.771852	5.22566	0.603666	6.69058	0.469058	22.9582	2.31139	0.818584	0.181416	0.955752	0.039823	0.247788	0.283186	0.464602	0.587754	0.0732343	1.84375	0.421875	69.8642	0.00442478	0	0.0176991	0.70354	0.20354	0.99115	0.380531	0.190265	0.99115	0.132743	0.163717	3.51339	0.502679	0.287611	0.261062	0.451327	0	0	0	0.995575	0
HAV_6_2002	2002	HAV	HAV_BEFORE	0.724633	0.257383	19.8116	0.385969	0.307322	0.613129	0.750617	6.54815	0.792593	9.11111	0.711111	24.4672	1.52705	0.814815	0.185185	1	0	0.0148148	0.2	0.785185	0.270206	0.0374012	2.89855	0.949275	64.9795	0.00740741	0	0	0.0444444	0.474074	0.703704	0.00740741	0.0296296	0.696296	0.0148148	0	2.78947	0.357895	0.192593	0.0592593	0.451852	0.296296	0	0	1	0
HAV_7_2002	2002	HAV	HAV_BEFORE	0.684801	0.243869	21.5242	0.40782	0.262849	0.508458	0.666667	6.12565	0.732236	8.87435	0.687435	23.9975	1.77147	0.780105	0.219895	1	0	0.0104712	0.287958	0.696335	0.391571	0.0527258	2.53659	0.768293	60.0917	0	0	0	0.157068	0.267016	0.680628	0.0209424	0.0471204	0.60733	0.0418848	0	2.61538	0.323077	0.293194	0.162304	0.230366	0.314136	0	0	1	0
HAV_73_2010	2010	HAV	HAV_REWET	0.775523	0.266505	22.2739	0.404964	0.244401	0.46504	0.921717	5.10606	0.58658	8.47727	0.647727	27.13	1.72616	0.939394	0.0606061	1	0	0	0.863636	0.136364	0.183561	0.0291959	1.98319	0.491597	75.7137	0.030303	0	0	0.0454545	0.0454545	1	0.0606061	0.00757576	0.992424	0	0.030303	2.18182	0.236364	0.795455	0.174242	0.030303	0	0	0	1	0
HAV_74_2010	2010	HAV	HAV_REWET	0.400306	0.15824	19.3948	0.390812	0.358953	0.734644	0.589372	6.10145	0.728778	5.05556	0.305556	14.6666	0.961506	1	0	1	0	0.108696	0	0.891304	0.594638	0.048296	2	0.5	98.9627	0	0	0	0.130435	0.0144928	0.891304	0	0	1	0	0.0144928	2.03623	0.207246	0	0.130435	0.869565	0	0	0	0.884058	0.115942
HAV_75_2010	2010	HAV	HAV_REWET	0.879349	0.29484	19.3789	0.375986	0.311544	0.623065	0.963303	4.08257	0.440367	9.10092	0.710092	12.2878	0.651965	1	0	1	0	0.0275229	0.963303	0.00917431	1.06223	0.133261	2.00962	0.504808	91.6407	0	0	0	0.00917431	0.0275229	1	0	0	0.972477	0	0	2.00917	0.201835	0.926606	0.0733945	0	0	0	0	1	0
HAV_76_2010	2010	HAV	HAV_REWET	0.609309	0.222036	19.7853	0.344225	0.224962	0.419289	0.415663	6.25301	0.75043	8.10778	0.610778	16.9974	1.95564	0.628743	0.365269	0.628743	0.00598802	0.0359281	0.0958084	0.862275	0.520046	0.0680383	2.04667	0.523333	76.837	0.365269	0	0	0.568862	0.0898204	0.994012	0.011976	0.0718563	0.964072	0.0239521	0.389222	3.06587	0.413174	0.113772	0.862275	0.0239521	0	0	0	0.634731	0.359281
HAV_77_2010	2010	HAV	HAV_REWET	0.509158	0.170507	39.1207	0.533909	0.239373	0.453206	0.698341	4.55204	0.507434	10.181	0.8181	18.5778	0.609339	1	0	1	0	0	0.995475	0.00452489	1.08149	0.135651	2.00826	0.504132	82.9393	0	0	0	0.00452489	0.00452489	1	0	0	0.995475	0	0	2.00452	0.200905	0.542986	0.457014	0	0	0	0	1	0
HAV_78_2010	2010	HAV	HAV_REWET	0.267854	0.111204	22.8173	0.433407	0.211587	0.38781	0.781032	5.23431	0.604901	6.35319	0.435319	25.0422	2.96943	0.995816	0.0041841	0.937238	0.0627615	0.552301	0.0041841	0.443515	1.44283	0.150157	1.93506	0.467532	62.2138	0.171548	0	0	0.824268	0.686192	0.995816	0.514644	0.351464	0.995816	0.0083682	0.242678	4.55882	0.711765	0.0041841	0.518828	0.476987	0	0	0	1	0
HAV_79_2010	2010	HAV	HAV_REWET	0.785379	0.270918	15.4517	0.286607	0.249708	0.477531	0.939597	5.14765	0.592522	8.58389	0.658389	16.1174	0.956073	1	0	1	0	0.00671141	0.456376	0.134228	0.505889	0.0643096	2	0.5	64.1392	0.436242	0	0	0.0604027	0.42953	0.959732	0	0.0134228	0.926174	0.00671141	0	2.94406	0.388811	0.402685	0.530201	0.0268456	0.0402685	0	0	1	0
HAV_8_2002	2002	HAV	HAV_BEFORE	0.362376	0.141822	20.5025	0.413062	0.347813	0.708425	0.590741	6.43646	0.776638	7.15603	0.515603	15.4971	0.996276	0.337017	0.662983	0.98895	0	0.685083	0.0331492	0.281768	0.69446	0.0940146	1.73743	0.368715	84.302	0.226519	0	0	0.928177	0.740331	0.98895	0.00552486	0.0276243	0.961326	0.232044	0.0220994	3.9	0.58	0.0165746	0.298343	0.685083	0	0	0.126316	1	0
HAV_80_2010	2010	HAV	HAV_REWET	0.515001	0.177335	44.2669	0.604413	0.163478	0.274585	0.556777	5.31298	0.61614	10.7244	0.872436	30.6088	3.2	0.839744	0	0.576923	0	0	0.608974	0.384615	2.70004	0.242586	2	0.5	42.0572	0.416667	0	0	0	0	1	0	0	0.839744	0	0	2.25641	0.251282	0	0.839744	0	0	0	0	1	0
HAV_81_2010	2010	HAV	HAV_REWET	0.691358	0.225944	57.2922	0.713196	0.152857	0.249586	0.333333	5.95122	0.707317	11.9877	0.998765	32.9122	NA	0.506173	0	0.320988	0	0	1	0	2.74484	0.244851	NA	NA	50	0.679012	0	0	0	0	1	0	0	0.506173	0	0	2.18519	0.237037	0	0.506173	0	0	0	0	1	0
HAV_82_2010	2010	HAV	HAV_REWET	0.331743	0.132277	25.321	0.466212	0.238698	0.451617	0.799283	5.47849	0.639785	6.6	0.46	30.4841	2.44796	0.860215	0.139785	0.784946	0.215054	0.354839	0	0.645161	0.812492	0.0920246	1.76608	0.383041	74.8058	0.0107527	0	0	0.978495	0.505376	1	0.311828	0.698925	1	0	0.252688	4.50538	0.701075	0	0.467742	0.532258	0	0	0	1	0
HAV_83_2010	2010	HAV	HAV_REWET	0.39299	0.153149	24.5187	0.452692	0.253536	0.48654	0.705975	5.59906	0.657008	6.81991	0.481991	27.4728	2.32423	0.792453	0.207547	0.929245	0.0707547	0.198113	0	0.801887	0.632183	0.0723337	1.97462	0.48731	81.0857	0.0235849	0	0	0.981132	0.528302	0.981132	0.174528	0.679245	0.981132	0.00471698	0.136792	4.43269	0.686538	0	0.325472	0.674528	0	0	0	1	0
HAV_84_2010	2010	HAV	HAV_REWET	0.611131	0.212893	28.4052	0.493366	0.256769	0.494149	0.615789	6.25	0.75	7.51596	0.551596	25.8299	1.66516	0.833333	0.166667	0.958333	0	0.213542	0.0416667	0.744792	0.850593	0.0784858	1.97041	0.485207	80.2805	0.166667	0	0.00520833	0.6875	0.526042	0.911458	0.0260417	0.364583	0.890625	0.0260417	0.03125	3.90341	0.580682	0.0364583	0.354167	0.526042	0.0833333	0	0	0.869792	0.130208
HAV_85_2010	2010	HAV	HAV_REWET	0.728721	0.255175	22.8488	0.426275	0.265934	0.515718	0.78374	6.71359	0.816227	8.77073	0.677073	23.1586	1.83617	0.985437	0.0145631	0.975728	0	0.038835	0.0194175	0.941748	0.230087	0.029015	2.56303	0.781513	63.9658	0.0825243	0	0.00485437	0.213592	0.38835	0.606796	0.0242718	0.0631068	0.572816	0.0194175	0.0436893	3.19841	0.439683	0.038835	0.218447	0.354369	0.38835	0.212766	0	0.995146	0.00485437
HAV_86_2010	2010	HAV	HAV_REWET	0.897801	0.238613	78.7033	0.575344	0.213664	0.392698	0.637037	5.91228	0.701754	11.0058	0.900585	24.8971	1.42551	1	0	0.532164	0	0	0.0584795	0.473684	2.16665	0.212712	3	1	89.6543	0.473684	0	0	0.00584795	0.00584795	0.526316	0	0	0.526316	0	0	1.53801	0.107602	0.467836	0.532164	0	0	0	0	1	0
HAV_87_2010	2010	HAV	HAV_REWET	0.302762	0.121421	26.0642	0.482181	0.2314	0.434442	0.857724	5.45122	0.635889	6.92683	0.492683	28.9825	2.53101	1	0	0.934959	0.0609756	0.0934959	0	0.906504	1.18695	0.119295	1.93697	0.468487	88.9319	0.00406504	0	0	0.99187	0.894309	1	0.0650407	0.95935	1	0	0.0650407	4.91463	0.782927	0	0.556911	0.443089	0	0	0	0.995935	0.00406504
HAV_88_2010	2010	HAV	HAV_REWET	0.409167	0.159683	29.8553	0.518435	0.228959	0.428698	0.7	6.23333	0.747619	8.15333	0.615333	23.867	1.74464	1	0	0.78	0	0.533333	0.00666667	0.46	0.492284	0.0645	2.07246	0.536232	87.522	0.0266667	0	0	0.72	0.2	1	0	0.18	0.993333	0	0.0266667	3.12	0.424	0.00666667	0.266667	0.726667	0	0	0	0.773333	0.226667
HAV_89_2010	2010	HAV	HAV_REWET	0.625713	0.222625	24.6979	0.442913	0.192654	0.34325	0.239506	6.83704	0.833862	9.13333	0.713333	16.5394	1.45723	1	0	0.259259	0	0.00740741	0.118519	0.874074	0.991585	0.123526	2.1203	0.56015	88.69	0	0	0	0.0222222	0.111111	1	0	0.0148148	0.992593	0	0	2.14074	0.228148	0.125926	0.755556	0.118519	0	0	0	0.251852	0.748148
HAV_9_2002	2002	HAV	HAV_BEFORE	0.626732	0.210268	17.8492	0.36232	0.370938	0.762852	0.660569	6.69512	0.813589	7.59375	0.559375	13.8208	0.739377	0.268293	0.731707	0.841463	0	0.743902	0.0121951	0.243902	0.9586	0.116953	1.94203	0.471014	84.1428	0.0304878	0	0	0.780488	0.768293	0.993902	0.00609756	0.0182927	0.823171	0.0304878	0.00609756	3.44172	0.488344	0.176829	0.0731707	0.743902	0	0	0.368421	1	0
HAV_90_2010	2010	HAV	HAV_REWET	0.847152	0.282769	28.1597	0.500155	0.217956	0.4028	0.782407	5.91628	0.702326	6.95588	0.495588	31.3407	2.56824	0.99537	0	0.976852	0.00462963	0.115741	0	0.884259	1.18233	0.121103	2.08333	0.541667	69.5016	0	0	0	0.972222	0.893519	1	0.0925926	0.5	1	0.291667	0.194444	4.45833	0.691667	0	0.49537	0.50463	0	0	0	0.976852	0.0231481
HAV_91_2010	2010	HAV	HAV_REWET	1.33087	0.400494	19.9432	0.407249	0.260599	0.503162	0.993056	6.01389	0.71627	7.99301	0.599301	22.5289	2.31567	1	0	0.993056	0	0.00694444	0	0.993056	0.707208	0.0989085	2.01389	0.506944	93.9556	0	0	0	0.986111	0.986111	1	0	0.979167	1	0	0.00694444	4.95139	0.790278	0	0.0277778	0.972222	0	0	0	0.993056	0.00694444
HAV_92_2010	2010	HAV	HAV_REWET	0.506767	0.186576	22.315	0.426292	0.257205	0.495175	0.781447	5.66509	0.666442	6.74	0.474	24.653	1.97399	0.863208	0.136792	0.985849	0.00471698	0.231132	0	0.768868	1.00523	0.108646	1.69231	0.346154	67.7469	0.0235849	0	0	0.773585	0.471698	0.995283	0.358491	0.400943	1	0.183962	0.0707547	4.02358	0.604717	0.188679	0.334906	0.476415	0	0	0	0.966981	0.0330189
HAV_93_2010	2010	HAV	HAV_REWET	0.525909	0.194992	34.5117	0.517957	0.239016	0.452366	0.355967	6.08088	0.72584	6.84354	0.484354	27.4151	2.27154	0.613497	0.374233	0.981595	0	0.0368098	0	0.957055	2.05004	0.162757	1.72222	0.361111	76.9342	0.349693	0	0	0.699387	0.0368098	0.981595	0.0245399	0.0306748	0.993865	0.0368098	0.0122699	3.1358	0.42716	0	0.576687	0.411043	0.00613497	0	0	0.490798	0.349693
HAV_94_2010	2010	HAV	HAV_REWET	0.396394	0.158063	17.8919	0.360696	0.376014	0.774798	0.660256	6.32692	0.760989	7.31579	0.531579	14.2506	0.858815	0.0480769	0.951923	1	0	0.807692	0	0.192308	0.71294	0.0993971	2	0.5	78.8009	0.00961539	0	0	0.817308	0.913462	0.961538	0	0	0.817308	0.0384615	0.0384615	3.66	0.532	0.144231	0.00961539	0.769231	0.0384615	0.0213904	0	0.990385	0.00961539
HAV_95_2010	2010	HAV	HAV_REWET	0.467829	0.179461	17.5494	0.354924	0.363733	0.745894	0.643875	6.47863	0.782662	7.57522	0.557522	15.8223	0.967977	0.179487	0.820513	1	0	0.683761	0.034188	0.282051	0.611611	0.0856726	2	0.5	78.7454	0	0	0	0.726496	0.786325	0.957265	0	0	0.888889	0	0.034188	3.50893	0.501786	0.102564	0.00854701	0.846154	0.042735	0.378788	0	1	0
HAV_96_2010	2010	HAV	HAV_REWET	0.403608	0.160449	17.3573	0.351921	0.380142	0.784514	0.666667	6.36082	0.765832	7.35052	0.535052	13.7123	0.864222	0.0206186	0.979381	1	0	0.824742	0	0.175258	0.712397	0.0993494	2	0.5	78.3336	0	0	0	0.835052	0.989691	1	0	0	0.845361	0	0.0103093	3.6701	0.534021	0.154639	0	0.845361	0	0.5	0	1	0
HAV_97_2010	2010	HAV	HAV_REWET	0.461429	0.177208	17.9546	0.338829	0.361852	0.741467	0.666667	5.8	0.685714	8.0303	0.60303	18.0899	1.20404	0.314286	0.685714	0.971429	0	0.457143	0.0857143	0.457143	0.721794	0.0893149	2.02941	0.514706	71.7068	0.0285714	0	0	0.485714	0.8	0.971429	0	0	0.714286	0.0571429	0.0571429	3.08824	0.417647	0.285714	0.0571429	0.6	0.0285714	0.117241	0	0.942857	0.0571429
HAV_98_2010	2010	HAV	HAV_REWET	0.526705	0.18443	22.0318	0.399863	0.314818	0.63077	0.951654	6.53788	0.791126	10.2576	0.825758	29.7575	1.14294	0.744186	0.0232558	0.767442	0	0.00581395	0.0581395	0.465116	0.184685	0.0297863	2.33607	0.668033	64.3206	0.00581395	0	0	0.0232558	0.47093	0.761628	0	0	0.761628	0	0	2.63636	0.327273	0.0523256	0.25	0.465116	0	0	0	0.767442	0
HAV_99_2010	2010	HAV	HAV_REWET	0.66749	0.237939	22.0439	0.410079	0.265729	0.515237	0.758865	6.54483	0.792118	9.0069	0.70069	24.9041	1.68125	0.944828	0.0551724	0.972414	0	0.0137931	0.131034	0.827586	0.249596	0.0326272	2.59155	0.795775	65.5849	0.0275862	0	0	0.0827586	0.296552	0.558621	0	0.0137931	0.572414	0.00689655	0	2.64706	0.329412	0.0965517	0.158621	0.331034	0.413793	0	0	1	0
HO_1_04	2004	HO	HO_REWET	0.509591	0.187072	17.7811	0.345872	0.25949	0.500553	0.647856	5.32829	0.618328	8.8702	0.68702	19.8143	1.55223	0.956803	0.0431965	0.913607	0.0431965	0	0.237581	0.676026	1.27798	0.0911665	1.77543	0.387717	56.362	0.188985	0	0	0.427646	0.102592	0.87041	0	0.102592	0.659827	0.0442765	0.145788	2.57447	0.314894	0.280778	0.492441	0.183585	0.0431965	0.417976	0	0.892009	0.107991
HO_1_87	1987	HO	HO_BEFORE	0.367628	0.144484	26.6253	0.478149	0.232841	0.437833	0.683908	5.50766	0.643952	7.07299	0.507299	23.5002	1.92537	0.961686	0.0383142	0.968072	0.0287356	0.0989783	0.083014	0.814815	0.75329	0.0783357	2.15385	0.576923	58.5232	0.0383142	0	0.0255428	0.840358	0.61622	0.971264	0.0510856	0.574713	0.958493	0.0900383	0.561941	4.18283	0.636566	0.121328	0.33908	0.514049	0.0255428	0.19028	0.0917011	1	0
HO_3_04	2004	HO	HO_REWET	0.825208	0.2766	17.7695	0.368467	0.301767	0.600054	0.873469	4.6	0.514286	8.8	0.68	24.699	1.89637	1	0	1	0	0	0.522449	0.477551	1.79859	0.149798	1.82449	0.412245	41.2471	0.0122449	0	0	0.326531	0.0367347	1	0	0.044898	1	0.0857143	0	2.42041	0.284082	0.755102	0.130612	0.114286	0	0	0	1	0
KB_1994_10	1994	KB	KB_BEFORE	0.327126	0.129873	25.1235	0.463243	0.257133	0.495006	0.70218	4.79757	0.54251	7.04659	0.504659	20.5891	1.89207	0.958851	0.0122224	0.833978	0.0468527	0.197596	0.0366673	0.738847	1.11777	0.110756	1.30986	0.154928	68.3196	0.0733347	0	0.00407415	0.641679	0.483805	0.878387	0.068242	0.163985	0.942962	0.126095	0.118558	3.33111	0.466222	0.228152	0.326747	0.43899	0.00611122	0	0	0.981666	0.0122224
KB_1994_13	1994	KB	KB_BEFORE	0.370464	0.144368	27.5288	0.497206	0.229748	0.430553	0.639466	4.79803	0.542576	6.09947	0.409947	26.5858	2.99482	0.950295	0	0.850394	0.0792323	0.309055	0	0.642224	0.821936	0.0954421	1.84677	0.423387	59.2261	0.0497047	0	0.0275591	0.925689	0.511811	0.998031	0.529035	0.496555	0.940453	0.132874	0.423228	4.48767	0.697535	0.00492126	0.309055	0.686024	0	0	0.0078125	0.886319	0.112697
KB_1994_17	1994	KB	KB_BEFORE	0.441374	0.166804	26.2722	0.480769	0.227848	0.426083	0.680804	5.22769	0.603956	6.26657	0.426657	24.8534	2.56569	0.982996	0.00879507	0.908531	0.0296101	0.292729	0.00146585	0.700528	1.32579	0.120695	1.89352	0.446761	60.1471	0.0703606	0	0.0249194	0.965992	0.560686	0.986221	0.31589	0.47083	0.949575	0.100264	0.231164	4.35085	0.67017	0.0117268	0.438581	0.548226	0	0	0	0.951627	0.0401642
KB_1994_18	1994	KB	KB_BEFORE	0.353563	0.139403	23.17	0.435767	0.260856	0.503769	0.627451	5.23927	0.60561	6.6721	0.46721	21.0406	1.80228	0.845484	0.0611477	0.808325	0.0658514	0.183443	0.0352775	0.68603	1.08715	0.117932	1.50024	0.250122	65.4441	0.119944	0	0.0376294	0.560207	0.272813	0.908278	0.145814	0.235183	0.885936	0.245061	0.301505	3.33028	0.466056	0.266933	0.440263	0.285748	0	0	0.147383	0.997178	0
KB_1994_19	1994	KB	KB_BEFORE	0.35876	0.140331	26.4224	0.482727	0.229634	0.430285	0.839942	5.07266	0.581809	6.01551	0.401551	31.5243	2.63163	0.997537	0.00246305	0.655788	0.32697	0.43165	0.00615763	0.560961	0.983672	0.110903	1.52233	0.261166	52.6121	0.0283251	0	0.00615763	0.855296	0.28633	0.992611	0.670567	0.692734	0.979064	0.0172414	0.42303	4.54467	0.708933	0.134852	0.51601	0.347906	0.00123153	0	0	0.979064	0.020936
KB_1994_20	1994	KB	KB_BEFORE	0.478116	0.18077	28.1362	0.500956	0.231899	0.435617	0.566972	4.64969	0.521384	5.88746	0.388746	26.4846	2.85128	0.997298	0	0.936504	0.00270197	0.336396	0	0.663604	0.742676	0.083102	1.88553	0.442766	44.6633	0.0594434	0	0.0580924	0.982437	0.377601	0.985139	0.579843	0.397865	0.95947	0.17833	0.507295	4.46626	0.693253	0	0.229262	0.770738	0	0	0	0.793029	0.20562
KB_1994_23	1994	KB	KB_BEFORE	0.372953	0.146676	26.3587	0.483973	0.243697	0.463385	0.686548	5.06409	0.580585	5.95281	0.395281	25.3644	2.64621	0.998456	0.0015444	0.82471	0.0833977	0.419305	0	0.576062	0.948862	0.109756	1.72592	0.36296	56.6411	0.023166	0	0.0185328	0.953668	0.528958	0.984556	0.467181	0.420849	0.959846	0.0872587	0.330502	4.39066	0.678132	0.0216216	0.376834	0.601544	0	0	0.00153022	0.97529	0.0247104
KB_1994_7	1994	KB	KB_BEFORE	0.375293	0.147884	23.683	0.441942	0.2492	0.476336	0.685943	5.37615	0.625165	6.32245	0.432245	22.0819	1.98524	0.964347	0.0263525	0.89583	0.042164	0.230352	0	0.751046	0.879145	0.102274	1.72737	0.363686	63.7346	0.0514649	0	0.00310029	0.811347	0.541621	0.993489	0.232522	0.480546	0.866067	0.0651062	0.393737	3.98016	0.596032	0.16199	0.279647	0.558053	0	0	0.0212411	0.971787	0.0251124
KB_1994_8	1994	KB	KB_BEFORE	0.388019	0.15055	27.5802	0.495683	0.232418	0.436838	0.696927	4.95241	0.56463	6.50716	0.450716	24.2422	2.71759	0.988626	0.00768521	0.952352	0.00614817	0.164771	0.00614817	0.829081	0.883175	0.0982703	1.86564	0.432822	65.9427	0.0430372	0	0.0322779	0.967722	0.532585	0.990778	0.385337	0.542115	0.980018	0.0568706	0.225792	4.50852	0.701704	0.0184445	0.327544	0.654012	0	0	0	0.930218	0.0682447
KB_1997_7a	1997	KB	KB_BEFORE	0.30157	0.122998	32.3537	0.538852	0.201019	0.362939	0.582435	4.20755	0.458221	7.29875	0.529875	23.9568	1.90077	0.989627	0	0.577801	0.0103734	0.105809	0	0.894191	0.630836	0.0713826	1.57158	0.285788	59.1212	0.357884	0	0.0518672	0.958506	0.494813	0.966805	0.0726141	0.0954357	0.642116	0.116183	0.16805	3.6782	0.535639	0.0311203	0.567427	0.401452	0	0	0	0.557054	0.432573
KB_1997_8a	1997	KB	KB_BEFORE	0.447199	0.169422	34.5494	0.560552	0.179815	0.313035	0.37037	4.78865	0.541236	6.20733	0.420733	28.6296	3.45862	0.989926	0	0.659628	0.00774894	0.250872	0.00387447	0.740992	1.20872	0.0759495	2.05348	0.526741	49.2005	0.100736	0	0.0862069	0.992251	0.032933	0.81945	0.552112	0.569547	0.935684	0.354514	0.201472	4.10482	0.620965	0	0.514723	0.485277	0	0	0	0.508524	0.485664
KB_2008_10	2008	KB	KB_REWET	0.2979	0.121945	23.6868	0.450088	0.281202	0.551654	0.668568	5.12738	0.589625	7.20405	0.520405	20.4618	1.93462	1	0	0.915399	0.0551331	0.13308	0.00190114	0.865019	0.769011	0.0935046	1.42721	0.213606	62.6476	0.0579848	0	0	0.573194	0.402091	0.967681	0.115019	0.121673	0.969582	0.0627376	0.275665	3.21028	0.442055	0.367871	0.272814	0.358365	0.00095057	0	0.275482	1	0
KB_2008_13	2008	KB	KB_REWET	0.293448	0.12079	27.9393	0.50141	0.232974	0.438146	0.671875	5.22915	0.604164	6.13013	0.413013	23.6229	2.24625	1	0	0.914838	0.0140474	0.122915	0.000877963	0.873573	0.851043	0.101953	1.97271	0.486356	75.0997	0	0	0	0.884987	0.832309	0.964881	0.0588235	0.546093	0.920983	0.0781387	0.377524	4.24535	0.64907	0.070237	0.27568	0.654083	0	0	0.0172563	0.946444	0.0535558
KB_2008_17	2008	KB	KB_REWET	0.415241	0.15918	22.457	0.401949	0.243531	0.462992	0.658738	5.10248	0.586069	5.93309	0.393309	24.1951	1.89924	0.656384	0.17138	0.959726	0.000856898	0.133676	0.175664	0.51928	1.14795	0.114651	2.04456	0.522279	75.9768	0.172237	0	0	0.748929	0.611825	0.802913	0.133676	0.303342	0.760069	0.0402742	0.199657	3.53299	0.506598	0.0471294	0.529563	0.423308	0	0	0.0488998	0.82862	0
KB_2008_18	2008	KB	KB_REWET	0.393903	0.150652	19.9163	0.383034	0.297075	0.589011	0.55839	5.27041	0.610058	7.53018	0.553018	17.9697	1.47182	0.778912	0.221088	0.969388	0.0110544	0.0892857	0.0195578	0.891156	1.20625	0.120138	1.36878	0.184391	74.7715	0.285714	0	0.00255102	0.576531	0.116497	0.956633	0.0459184	0.0578231	0.961735	0.240646	0.181122	3.02916	0.405832	0.397959	0.463435	0.130102	0.0085034	0	0.180681	0.99915	0.00085034
KB_2008_19	2008	KB	KB_REWET	0.521477	0.193389	21.8293	0.415962	0.225633	0.42087	0.811771	5.3646	0.623514	6.71366	0.471366	24.7913	2.09355	0.990268	0.0081103	0.87429	0.0867802	0.154907	0.348743	0.48824	0.798947	0.0823567	2.00359	0.501797	65.507	0.121655	0	0	0.592863	0.331711	0.886456	0.175994	0.248175	0.873479	0.0300081	0.187348	3.57862	0.515723	0.280616	0.376318	0.244931	0.0973236	0	0.0464037	0.990268	0.00892133
KB_2008_20	2008	KB	KB_REWET	0.250949	0.105043	27.6726	0.499865	0.24576	0.468238	0.744811	4.53893	0.505561	6.7995	0.47995	21.3865	2.0978	0.997239	0.00276091	0.97055	0	0.036444	0	0.963556	0.902429	0.105398	1.39913	0.199567	89.2449	0.00101233	0	0	0.951224	0.899135	0.971839	0.0496963	0.264127	0.981134	0.0276091	0.132984	4.12006	0.624013	0.0193263	0.26744	0.713234	0	0	0	0.99908	0.000920302
KB_2008_23	2008	KB	KB_REWET	0.344318	0.138999	24.8922	0.462665	0.239999	0.45468	0.685834	5.38845	0.626922	6.75	0.475	19.6179	2.01222	0.995626	0.00437445	0.723535	0.000874891	0.0209974	0.00437445	0.712161	0.606938	0.0837096	1.55993	0.279965	74.7002	0.00437445	0	0	0.614173	0.757655	0.995626	0.118985	0.140857	0.930009	0.293963	0.240595	3.56168	0.512336	0.113736	0.32021	0.566054	0	0	0.0255102	0.711286	0.288714
KB_2008_7	2008	KB	KB_REWET	0.408864	0.161344	21.457	0.405048	0.230803	0.433038	0.82627	5.88309	0.697585	6.82237	0.482237	17.7064	2.05269	0.997302	0.00269784	0.889388	0	0.155576	0.00269784	0.733813	0.737279	0.0974478	1.97662	0.488309	78.9532	0.00539568	0	0	0.721223	0.91277	1	0.0458633	0.526978	0.844424	0.107914	0.509892	4.05665	0.611331	0.0359712	0.327338	0.636691	0	0	0.183554	0.892086	0.107914
KB_2008_7a	2008	KB	KB_REWET	0.320835	0.129314	20.2849	0.407554	0.303072	0.603126	0.640474	5.1275	0.589643	7.20928	0.520928	20.4159	1.95655	0.917717	0.0822832	1	0	0.00815419	0.00815419	0.983692	0.736499	0.100022	1.64492	0.322461	54.6431	0.0155671	0	0	0.47146	0.214233	1	0.162342	0.0578206	0.991846	0	0.194959	2.91327	0.382654	0.527057	0.340993	0.13195	0	0	0.0217549	1	0
KB_2008_8	2008	KB	KB_REWET	0.460012	0.175187	24.1818	0.43718	0.257172	0.495097	0.627069	5.06327	0.580467	5.98534	0.398534	22.5642	2.44187	0.86819	0.13181	0.988576	0.0026362	0.12478	0.0175747	0.857645	0.50837	0.0695483	1.97715	0.488576	68.3774	0.134446	0	0	0.876977	0.431459	1	0.319859	0.179262	0.876977	0.0026362	0.227592	3.81898	0.563796	0.105448	0.404218	0.490334	0	0	0.0656814	1	0
KB_2008_8a	2008	KB	KB_REWET	0.484222	0.179161	23.5475	0.42841	0.245104	0.466696	0.761432	5.36438	0.623482	6.70211	0.470211	25.8826	2.04519	0.950495	0.0450045	0.994599	0.00090009	0.217822	0.144014	0.638164	1.03	0.110949	2.0281	0.514048	69.6628	0.0459046	0	0	0.853285	0.743474	0.852385	0.0630063	0.351935	0.856886	0.110711	0.189019	4.36848	0.673695	0.00450045	0.407741	0.452745	0.135014	0	0.0176835	0.982898	0.0126013
KO_A1_12	2001	KO	KO_TSR	0.227238	0.091001	20.9214	0.401577	0.271394	0.52857	0.73298	6.32318	0.760454	8.79973	0.679973	18.2674	1.64749	0.866402	0.132275	0.665344	0	0.132275	0.0687831	0.798942	0.337512	0.0423174	1.92971	0.464854	74.215	0.464286	0	0	0.334656	0.662698	0.997354	0.26455	0	0.931217	0.005291	0.330688	3.6596	0.531921	0.133598	0.534392	0.330688	0.00132275	0.33098	0.000882613	0.998677	0.00132275
KO_A2_13	1991	KO	KO_BEFORE	0.373805	0.147749	18.6218	0.385685	0.351831	0.717883	0.655235	6.16712	0.73816	7.37583	0.537583	14.2621	0.995538	0.484932	0.515068	0.828767	0	0.515068	0.0369863	0.447945	0.621973	0.0866557	1.6589	0.329452	75.7797	0.173973	0	0	0.684932	0.652055	1	0	0	1	0.0356164	0.138356	3.51096	0.502192	0.309589	0.173973	0.516438	0	0.185014	0.0925069	1	0
KO_A3_23	2001	KO	KO_TSR	0.26143	0.104227	21.5894	0.418725	0.326922	0.659258	0.718171	5.57605	0.653721	8.59035	0.659035	18.049	1.39865	0.998837	0.00116279	0.794186	0	0.00116279	0.0906977	0.87907	1.17528	0.118478	1.47037	0.235185	67.9211	0.204651	0	0	0.181395	0.324419	0.94186	0.116279	0.00232558	0.882558	0.00581395	0.203488	2.81728	0.363457	0.554651	0.268605	0.147674	0	0.0943396	0.0943396	0.998837	0.00116279
KO_A4_24	1991	KO	KO_BEFORE	0.345274	0.137838	18.6689	0.386996	0.357536	0.731309	0.666667	5.99559	0.713656	7.5062	0.55062	14.4018	1.08511	0.557269	0.442731	0.889868	0	0.440529	0.00220264	0.557269	0.657583	0.0911721	1.55947	0.279736	68.3035	0.114537	0	0	0.552863	0.552863	1	0	0	1	0.00220264	0.110132	3.22026	0.444053	0.442731	0.114537	0.442731	0	0.311203	0.311203	1	0
KO_B1_35	2001	KO	KO_TSR	0.400156	0.148059	18.2725	0.371559	0.342383	0.695646	0.866667	5.90179	0.700255	9.29573	0.729573	20.0458	1.51658	0.998726	0	0.583439	0.00127388	0.00127388	0.385987	0.612739	0.554532	0.0615699	2.03938	0.519692	70.5927	0.163057	0	0	0.133758	0.383439	0.743949	0.0318471	0.00127388	0.710828	0.0318471	0.192357	2.91438	0.382877	0.449682	0.230573	0.318471	0.00127388	0.00126904	0.00253807	1	0
KO_B2_36	1991	KO	KO_BEFORE	0.411463	0.160654	17.3146	0.360615	0.312292	0.624825	0.633794	5.99436	0.71348	7.5665	0.55665	17.8312	0.894898	0.62406	0.37594	0.577068	0	0.37782	0.330827	0.291353	0.579015	0.0793744	1.70611	0.353057	85.6889	0.236842	0	0	0.616541	0.573308	0.953008	0	0.0018797	0.904135	0.0958647	0.193609	3.44773	0.489546	0.234962	0.332707	0.383459	0.0469925	0.0968992	0.363372	0.906015	0.093985
KO_B3_47	2001	KO	KO_TSR	0.285805	0.114786	23.0289	0.432391	0.309791	0.618939	0.66618	5.36788	0.623983	8.42489	0.642489	18.1343	1.49816	0.927007	0.0729927	0.99708	0.00145985	0.0744526	0.0408759	0.884672	1.48711	0.134342	1.35	0.175	61.6005	0.0759124	0	0	0.410219	0.221898	0.963504	0	0.00145985	0.960584	0.183942	0.182482	2.73333	0.346667	0.440876	0.30219	0.220438	0.0364963	0.459559	0.0367647	0.99854	0.00145985
KO_B4_48	1991	KO	KO_BEFORE	0.44439	0.170507	18.4438	0.366939	0.275269	0.537689	0.696113	5.72085	0.674407	7.80303	0.580303	18.5376	1.44656	0.819788	0.180212	0.64311	0	0.180212	0.0989399	0.720848	0.309203	0.0443496	1.70543	0.352713	82.1615	0.363958	0	0	0.805654	0.80212	0.911661	0	0.00353357	0.904594	0.00353357	0.44523	4.15891	0.631783	0.0954064	0.367491	0.44523	0.0883392	0.36302	0.36302	1	0
KO_C_1	1991	KO	KO_REF	0.276301	0.111032	23.207	0.435789	0.27699	0.541739	0.676219	5.15138	0.593055	7.59358	0.559358	19.5693	2.02289	0.998547	0	0.960756	0	0.00581395	0.0406977	0.953488	0.856956	0.105347	1.35747	0.178733	65.3435	0.110465	0	0.0363372	0.626453	0.37064	0.962209	0.0392442	0.149709	0.959302	0.329942	0.184593	3.37707	0.475415	0.328488	0.415698	0.218023	0.0363372	0.224972	0.00112486	0.962209	0.0377907
KO_C_2	1991	KO	KO_REF	0.289442	0.118095	21.1483	0.411051	0.274602	0.536121	0.725286	5.40674	0.629534	7.19889	0.519889	20.4701	2.31747	0.997413	0.00129366	0.993532	0.00129366	0.00776197	0.0698577	0.92238	1.13763	0.127377	1.37206	0.18603	59.85	0.00388098	0	0.0323415	0.470893	0.368693	0.934023	0.0659767	0.134541	0.899094	0.16947	0.134541	3.11065	0.42213	0.390686	0.344114	0.199224	0.0646831	0.102775	0.102775	0.868047	0.131953
KO_C_3	1991	KO	KO_REF	0.273283	0.111846	21.8662	0.423981	0.257929	0.496879	0.707543	5.46352	0.637646	7.36502	0.536502	20.3924	2.26018	0.99776	0.00111982	0.995521	0	0.0604703	0.0582307	0.880179	1.11525	0.126976	1.45098	0.22549	58.9764	0.00335946	0	0.0279955	0.486002	0.348264	0.969765	0.113102	0.171333	0.912654	0.144457	0.116461	3.12341	0.424683	0.338186	0.459127	0.172452	0.0279955	0.0908265	0.0953678	0.886898	0.113102
KO_C_4	2001	KO	KO_REF	0.25644	0.10668	23.676	0.447363	0.265594	0.514918	0.638829	5.29758	0.613941	7.34483	0.534483	20.4624	2.21236	0.999034	0.000966184	0.973913	0	0.0502415	0.195169	0.754589	1.1778	0.128775	1.30891	0.154455	65.1107	0.0270531	0	0.0966184	0.537198	0.296618	0.975845	0.144928	0.07343	0.902415	0.245411	0.0985507	3.1297	0.425941	0.31401	0.562319	0.0985507	0.0241546	0.0190694	0.190694	0.902415	0.0975845
KO_C_5	2001	KO	KO_REF	0.269582	0.1115	21.7185	0.424991	0.293343	0.580228	0.657292	5.47971	0.639958	8.01863	0.601863	17.9889	1.37417	0.947971	0.0520291	0.972945	0	0.210198	0.130073	0.659729	1.12029	0.127109	1.38782	0.19391	64.942	0.0270552	0	0.00104058	0.399584	0.296566	0.973985	0.0541103	0.0551509	0.919875	0.159209	0.0551509	2.80021	0.360043	0.442248	0.398543	0.132154	0.0260146	0.146843	0.146843	0.998959	0.00104058
KO_C_6	2001	KO	KO_REF	0.276339	0.114063	21.1054	0.417053	0.300011	0.595922	0.675468	5.5033	0.643328	7.86862	0.586862	17.8493	1.34825	0.945055	0.0549451	0.972527	0	0.220879	0.110989	0.668132	1.109	0.127038	1.3774	0.188701	66.3699	0.0285714	0	0	0.393407	0.363736	0.972527	0.056044	0.0857143	0.917582	0.13956	0.0846154	2.89718	0.379435	0.467033	0.310989	0.194505	0.0274725	0.155521	0.136081	0.998901	0.0010989
KR_900001	1998	OUD	OUD_TSR	0.370089	0.141173	20.7158	0.387504	0.225405	0.420331	0.785458	5.27061	0.610087	7.32525	0.532525	23.213	2.67954	0.554854	0.0861574	0.56749	0.0143596	0.0304423	0.0878805	0.522114	0.945656	0.0991053	1.95684	0.478421	79.2714	0.144744	0	0	0.510052	0.276278	0.640437	0.073521	0.320505	0.638139	0.0292935	0.188397	4.06547	0.613094	0.0292935	0.509477	0.10224	0	0	0.0816649	0.639862	0.00114876
KR_900006	1996	PBG	PBG_TSR	0.307842	0.119474	23.502	0.428742	0.216721	0.399893	0.710908	4.91781	0.559687	7.16934	0.516934	25.8487	2.80488	0.885845	0.114155	0.907534	0.0296804	0.0616438	0.0616438	0.875571	1.23271	0.127775	1.88457	0.442285	75.6419	0.149543	0	0.00114155	0.905251	0.609589	0.997717	0.208904	0.610731	0.995434	0.148402	0.323059	4.48856	0.697712	0.00114155	0.765982	0.232877	0	0	0.102249	0.823059	0.176941
KR_900013	1997	PBG	PBG_TSR	0.354435	0.136092	19.9586	0.367005	0.212736	0.390515	0.6019	5.28155	0.61165	7.34413	0.534413	25.1755	2.47417	0.838188	0.161812	0.803883	0.0323625	0.100971	0.195469	0.70356	0.789711	0.0837065	2.15261	0.576305	78.0872	0.3411	0	0	0.639482	0.411003	0.999353	0.164401	0.471845	0.998058	0.115858	0.37411	4.02785	0.60557	0	0.85178	0.14822	0	0	0.0894644	0.804531	0.195469
KR_900019	1996	PBG	PBG_TSR	0.41506	0.15764	23.9062	0.423573	0.206656	0.376206	0.319508	5.50691	0.643845	7.62519	0.562519	22.0883	2.55167	0.845329	0.153139	0.566616	0.00459418	0.0520674	0.119449	0.828484	0.624817	0.0769113	1.9584	0.479201	76.5711	0.274119	0	0	0.606432	0.206738	0.996937	0.238897	0.20827	0.990812	0.199081	0.467075	3.53303	0.506605	0	0.803982	0.196018	0	0	0.133421	0.419602	0.578867
KR_900026	1997	PBG	PBG_TSR	0.366581	0.141279	16.2801	0.285223	0.221442	0.411005	0.516517	5.91154	0.701649	8.58009	0.658009	17.9455	1.69011	0.847305	0.151198	0.769461	0.00149701	0.00748503	0.226048	0.729042	0.194157	0.0255621	2.11388	0.556942	85.9466	0.712575	0	0	0.0568862	0.010479	0.998503	0.00748503	0.00748503	0.995509	0.00299401	0.603293	2.7931	0.358621	0.0374251	0.95509	0.00748503	0	0	0.131339	0.806886	0.191617
KR_900032	1997	PBG	PBG_TSR	0.501983	0.184085	31.074	0.498598	0.158824	0.263631	0.376123	5.6767	0.668101	9.46593	0.746593	25.2763	2.15827	0.96038	0.0396197	0.957211	0	0.00158479	0.160063	0.838352	0.420681	0.0596746	2.04303	0.521515	74.5382	0.118859	0	0	0.125198	0.0824089	1	0.0808241	0.0792393	0.998415	0.0412044	0.120444	2.48494	0.296989	0	0.881141	0.118859	0	0	0.0734214	0.879556	0.120444
KR_900038	1997	PBG	PBG_TSR	0.301359	0.116461	20.4606	0.375978	0.211664	0.387993	0.767212	5.23291	0.604701	6.90237	0.490237	27.372	2.56139	0.84876	0.15124	0.603751	0.227465	0.23049	0.245009	0.524501	0.721955	0.0786367	1.87711	0.438553	75.3491	0.364791	0	0	0.662432	0.280702	0.99879	0.260738	0.519056	0.981851	0.0350877	0.562613	4.07082	0.614165	0.000604961	0.950998	0.0477919	0	0	0.21415	0.922565	0.077435
KR_900048	1994	PBN	PBN_TSR	0.46346	0.17178	27.7159	0.48725	0.210535	0.385336	0.583487	5.81751	0.688216	7.26888	0.526888	26.9693	2.53004	0.984088	0.0152999	0.932069	0.0159119	0.0813953	0.263158	0.654223	1.1971	0.126385	2.04488	0.52244	67.042	0.0789474	0	0.000611995	0.900245	0.465728	0.998164	0.402693	0.52448	0.996328	0.00305998	0.24541	4.37523	0.675046	0.00122399	0.688494	0.310282	0	0	0.109537	0.734394	0.264994
KR_900057	1994	PBN	PBN_TSR	0.317868	0.123341	28.9895	0.442032	0.200248	0.361124	0.451906	5.94918	0.707026	9.37319	0.737319	22.4111	1.70616	0.873964	0.0431177	0.741294	0.00331675	0.0878939	0.13267	0.694859	0.558034	0.0558037	1.78737	0.393684	79.0156	0.378109	0	0	0.111111	0.0547264	0.913765	0.0066335	0.0149254	0.820896	0.00331675	0.374793	2.51724	0.303448	0	0.865672	0.0497512	0.00165837	0	0.0398089	0.739635	0.177446
KR_900070	1994	PBN	PBN_TSR	0.383375	0.146567	26.601	0.474831	0.253737	0.487012	0.73513	5.65706	0.665295	7.85524	0.585524	26.0365	2.44685	0.954747	0.0443656	0.92724	0.0452529	0.0079858	0.0905058	0.901508	1.36023	0.146284	1.74302	0.371508	76.4211	0.0700976	0	0	0.90417	0.762201	0.954747	0.0727595	0.449867	0.93079	0.00266193	0.181012	4.34108	0.668216	0	0.528838	0.426797	0.0443656	0	0.261952	0.883762	0.11535
KR_900079	1994	PBN	PBN_TSR	0.507491	0.190322	24.3698	0.434134	0.318807	0.640158	0.700104	5.95925	0.708464	8.70846	0.670846	24.7509	2.01514	0.92163	0.0783699	0.95768	0	0.0031348	0.0423197	0.954545	0.856981	0.100875	1.37774	0.188871	75.6913	0.275862	0	0	0.796238	0.670846	1	0.00470219	0.0862069	0.996865	0.039185	0.275862	3.83072	0.566144	0	0.371473	0.628527	0	0	0.00156495	0.992163	0.00783699
KR_900104	1998	PMB	PMB_TSR	0.594872	0.213723	13.3304	0.224456	0.248128	0.473811	0.674964	5.49784	0.642549	7.53444	0.553444	22.7565	1.9948	0.539957	0.460043	0.993521	0.00107991	0.0107991	0.407127	0.582073	0.64644	0.0362642	2.48541	0.742703	78.5659	0.677106	0	0	0.318575	0.230022	0.99784	0.0593952	0.170626	0.99568	0.00539957	0.409287	3.45297	0.490595	0	0.777538	0.221382	0	0	0.229236	0.99568	0.00431965
KR_900106	1999	PMB	PMB_TSR	0.482242	0.175125	15.8106	0.273204	0.2304	0.432088	0.814343	5.10493	0.586419	6.94405	0.494405	24.8362	2.98488	0.564976	0.435024	0.980542	0.00138985	0.0208478	0.434329	0.544128	1.04724	0.104585	2.5007	0.750348	88.5194	0.436414	0	0	0.563586	0.541348	0.99861	0.0368311	0.523975	0.997915	0.00138985	0.0722724	4.10438	0.620877	0.000694927	0.910354	0.0889507	0	0	0.319471	1	0
KR_900109	1999	PMB	PMB_TSR	0.593094	0.210997	13.41	0.219131	0.252112	0.483188	0.760085	5.16003	0.59429	7.02787	0.502787	23.4092	2.82108	0.422771	0.577229	1	0	0.0207006	0.498408	0.480892	0.766185	0.0777607	2.47452	0.737261	86.4116	0.578822	0	0	0.5	0.378981	1	0.0406051	0.359076	1	0.000796178	0.120223	3.85748	0.571497	0.000796178	0.878981	0.120223	0	0	0.106686	1	0
KR_900112	1997	COM	COM_TSR	0.354882	0.138286	24.0757	0.435941	0.234068	0.440722	0.766154	5.54862	0.649803	7.02607	0.502607	23.8756	2.36836	0.814299	0.0928505	0.805942	0.00185701	0.286908	0.0965645	0.61467	0.59819	0.0640795	2.02835	0.514175	83.8187	0.165274	0	0.000928505	0.853296	0.404828	0.905292	0.0547818	0.468895	0.903435	0.00649954	0.284123	4.14974	0.629949	0.000928505	0.556175	0.442897	0	0	0.282956	0.901578	0.00557103
KR_900118	1997	COM	COM_TSR	0.34124	0.133116	21.212	0.392453	0.236845	0.447258	0.656657	5.60861	0.658373	6.80361	0.480361	24.4012	2.11327	0.899	0.1	0.693	0.101	0.158	0.201	0.641	0.218542	0.0278192	1.9462	0.473101	78.6601	0.305	0	0	0.794	0.284	0.998	0.155	0.432	0.997	0.005	0.653	3.97295	0.594589	0	0.649	0.351	0	0	0.28551	0.996	0.003
KR_900124	1997	COM	COM_TSR	0.271066	0.110073	26.031	0.467763	0.214379	0.394381	0.854967	5.51763	0.645376	6.99064	0.499064	26.2947	2.6838	0.94715	0.0518135	0.790674	0.103627	0.523316	0.104663	0.370984	0.685285	0.0789025	1.91823	0.459114	78.997	0.080829	0	0.00103627	0.969948	0.239378	0.996891	0.187565	0.418653	0.996891	0.00310881	0.315026	3.90333	0.580665	0.00103627	0.529534	0.46943	0	0	0.280388	0.995855	0.00310881
KR_900130	1997	COM	COM_TSR	0.558703	0.191706	13.7971	0.263959	0.241569	0.458375	0.741029	6.05563	0.722232	8.35058	0.635058	17.3198	1.87382	0.74031	0.258398	0.795866	0.00129199	0.0439276	0.166667	0.788114	0.197104	0.0217626	2.13539	0.567694	83.7108	0.647287	0	0	0.567183	0.20801	0.998708	0.0400517	0.105943	0.866925	0.00516796	0.683463	3.43855	0.48771	0	0.899225	0.100775	0	0	0.243665	0.96124	0.0374677
KR_900136	1998	PVB	PVB_TSR	0.262493	0.10684	15.3517	0.317216	0.227305	0.424805	0.633199	5.66043	0.665775	7.95845	0.595845	21.6918	2.01858	0.998663	0.0013369	0.695187	0.0334225	0.0441176	0.27139	0.684492	0.174293	0.0225672	1.834	0.417001	75.8355	0.506684	0	0	0.354278	0.0160428	0.998663	0.204545	0.0775401	0.995989	0.0013369	0.808824	3.15797	0.431593	0	0.959893	0.040107	0	0	0.50983	0.998663	0.0013369
KR_900140	1998	PVB	PVB_TSR	0.33729	0.127539	16.9771	0.325194	0.256358	0.493181	0.754997	6.35749	0.765355	8.43285	0.643285	19.1547	1.74397	0.806172	0.192864	0.610415	0	0.0250723	0.364513	0.608486	0.0621984	0.00886746	2.0029	0.501451	88.7549	0.747348	0	0	0.415622	0.19865	0.997107	0.0250723	0.194793	0.996143	0.00096432	0.748312	3.58511	0.517021	0.00096432	0.804243	0.193828	0	0	0.161681	0.949855	0.0491803
KR_900144	1998	PVB	PVB_TSR	0.497334	0.179718	16.9423	0.309873	0.27085	0.527289	0.739774	6.01216	0.716023	8.02176	0.602176	22.9536	1.73146	0.739357	0.260643	0.823632	0.00086881	0.0086881	0.350999	0.640313	0.062188	0.00834774	2.19686	0.598432	90.1524	0.609904	0	0.00086881	0.425717	0.355343	0.997394	0.00521286	0.331017	0.993918	0.00521286	0.436142	3.72585	0.54517	0.00086881	0.627281	0.370113	0.00086881	0	0.147929	0.998262	0.00173762
KR_900190	2007	PBG	PBG_TSR	0.349924	0.136778	21.6086	0.412893	0.302678	0.602199	0.687693	5.24205	0.606007	8.2875	0.62875	19.4756	1.48036	0.960465	0.0395349	0.89845	0.00155039	0.00232558	0.118605	0.80155	1.00636	0.108402	1.57696	0.288478	69.1181	0.0992248	0	0	0.336434	0.254264	0.922481	0.000775194	0.0627907	0.882946	0.117829	0.177519	2.77395	0.35479	0.446512	0.281395	0.272093	0	0.0801282	0.229167	1	0
KR_900192	2007	PBG	PBG_TSR	0.364797	0.138466	22.1244	0.417641	0.296272	0.587121	0.740302	5.81059	0.687227	8.65293	0.665293	19.2047	1.05317	0.961187	0.0388128	0.732116	0.000761035	0.153729	0.0593607	0.710807	0.874749	0.0923249	1.84813	0.424063	74.1107	0.0791476	0	0	0.103501	0.21309	0.923896	0	0.116438	0.923135	0.0395738	0.0799087	2.55354	0.310708	0.381279	0.445967	0.172755	0	0.120048	0.0756303	1	0
KR_900193	2007	PBG	PBG_TSR	0.445298	0.16205	20.2177	0.388876	0.299804	0.595435	0.92365	5.76126	0.680179	9.4738	0.74738	21.7194	1.17885	0.94111	0.00226501	0.348811	0	0.11325	0.0566251	0.348811	0.261035	0.034454	2.41899	0.709497	80.2916	0.0872027	0	0	0.0339751	0.228766	0.518686	0	0.00453001	0.518686	0.0294451	0.0872027	2.68341	0.336681	0.454134	0.261608	0.227633	0	0	0.101729	0.943375	0
KR_900194	2007	PBG	PBG_TSR	0.350867	0.129234	18.9381	0.374839	0.293051	0.579542	0.945982	5.96599	0.709427	9.61221	0.761221	19.0589	1.20969	0.95155	0	0.296512	0	0.0968992	0.195736	0.294574	0.183393	0.0240141	2.29505	0.647525	86.5626	0.243217	0	0	0.0271318	0.194767	0.587209	0	0.00290698	0.587209	0.0242248	0.243217	2.79703	0.359406	0.389535	0.367248	0.194767	0	0	0.0236518	0.95155	0
KR_900204	2007	PVB	PVB_TSR	0.609924	0.219173	20.2667	0.383055	0.285532	0.561844	0.777254	6.31178	0.758825	8.35222	0.635222	23.0256	1.49697	0.929312	0.070688	0.928369	0.0235627	0.0961357	0.117813	0.786051	0.400366	0.0500063	2.51555	0.757776	71.7089	0.165881	0	0.00188501	0.382658	0.641847	1	0.00282752	0.33082	0.974552	0.0970782	0.307257	3.50047	0.500094	0	0.432611	0.567389	0	0.116279	0.147674	0.999057	0.000942507
KR_900218	2008	COM	COM_TSR	0.444903	0.171033	22.613	0.4134	0.230894	0.433251	0.661858	5.45708	0.636725	7.27445	0.527445	25.1896	2.08565	0.857874	0.142126	0.8556	0.114838	0.243889	0.0568505	0.685048	0.569078	0.0726963	1.72591	0.362954	63.4337	0.299034	0	0	0.884594	0.443434	0.985219	0.0306993	0.357021	0.971006	0.115975	0.441728	4.03058	0.606117	0.0568505	0.658329	0.284821	0	0	0.277321	1	0
KR_900219	2008	COM	COM_TSR	0.514199	0.189395	19.9261	0.395339	0.363853	0.746176	0.794258	5.82892	0.689845	8.72771	0.672771	21.3433	1.21234	0.998394	0.00160643	0.795984	0.0216867	0.0240964	0.00321285	0.812048	1.00755	0.105302	1.97512	0.48756	72.2297	0.0650602	0	0	0.170281	0.409639	0.837751	0.0216867	0.0851406	0.836948	0.0843373	0.0666667	2.89645	0.379291	0.461847	0.174297	0.363052	0.000803213	0	0.217603	1	0
KR_900220	2008	COM	COM_TSR	0.617654	0.218235	18.4517	0.36483	0.297857	0.590853	0.782147	6.31316	0.759023	9.00744	0.700744	23.562	1.60359	0.944798	0.0552017	0.943737	0.0530786	0.081741	0.0307856	0.887473	0.352585	0.0455479	2.45426	0.727128	65.0632	0.136943	0	0	0.409766	0.641189	0.996815	0	0.136943	0.993631	0.0806794	0.135881	3.32234	0.464468	0.00106157	0.515924	0.47983	0.00212314	0.301495	0.18138	1	0
KR_900225	2010	OUD	OUD_TSR	0.469918	0.172959	21.555	0.38997	0.236376	0.446153	0.794457	5.20571	0.600816	7.29407	0.529407	24.9327	2.43416	0.837857	0.162143	0.819286	0.0721429	0.0764286	0.0914286	0.760714	0.746808	0.0816145	1.87982	0.439908	73.6651	0.235	0	0.000714286	0.709286	0.275714	0.927857	0.11	0.416429	0.925	0.0742857	0.378571	3.87991	0.575982	0.179286	0.640714	0.18	0	0	0.253063	0.998571	0.00142857
KR_900226	2011	PBN	PBN_TSR	0.349592	0.137734	23.4255	0.431363	0.236668	0.44684	0.751134	4.95276	0.56468	7.10853	0.510853	22.6474	1.8295	0.927326	0.0726744	0.742733	0.0377907	0.148983	0.0218023	0.683866	0.570522	0.0767815	1.4368	0.218401	70.0077	0.130814	0	0	0.737645	0.459302	0.853924	0.130814	0.169331	0.850291	0.275436	0.239099	3.90213	0.580426	0.147529	0.46875	0.383721	0	0	0.0689655	0.998547	0.00145349
KR_900227	2011	PMB	PMB_TSR	0.694965	0.245325	16.7869	0.30512	0.273743	0.534097	0.708543	6.06	0.722857	8.10152	0.610152	22.5095	1.89631	0.74	0.26	0.985	0	0.015	0.015	0.97	0.429089	0.0273868	1.99495	0.497475	72.5462	0.26	0	0.005	0.59	0.3	0.99	0.025	0.285	0.98	0.14	0.39	3.4697	0.493939	0	0.46	0.53	0.01	0	0.148662	0.995	0.005
KR_900228	2011	COM	COM_TSR	0.614256	0.215895	18.1306	0.364672	0.316189	0.633997	0.767442	6.6781	0.811157	9.16556	0.716556	21.6131	1.67105	0.942478	0.0575221	0.994469	0.00110619	0.034292	0.00442478	0.960177	0.471558	0.0510725	2.4102	0.7051	62.7409	0.0630531	0	0	0.295354	0.673673	0.997788	0.00221239	0.146018	0.993363	0.142699	0.17146	3.17849	0.435698	0.00442478	0.465708	0.528761	0.00110619	0.21389	0.315048	1	0
KR_900230	2012	PBG	PBG_TSR	0.427704	0.160565	20.7892	0.388345	0.292686	0.578682	0.774638	5.33892	0.619846	8.68037	0.668037	20.3627	1.40072	0.945513	0.0544872	0.488248	0.00213675	0.107906	0.0555556	0.434829	0.575731	0.0647609	1.94348	0.471739	73.7186	0.082265	0	0	0.168803	0.217949	0.598291	0.00106838	0.0320513	0.597222	0.0555556	0.0865385	2.8375	0.3675	0.534188	0.275641	0.189103	0	0.216294	0.108147	1	0
KR_900231	2012	PBG	PBG_TSR	0.377385	0.144581	24.0885	0.429159	0.232636	0.437351	0.705929	5.06006	0.580009	8.62301	0.662301	20.2947	1.48586	0.936353	0.0636475	0.446756	0.00122399	0.246022	0.247246	0.26071	0.541498	0.0646212	1.8149	0.407452	84.5611	0.0673195	0	0	0.165239	0.128519	0.753978	0.0305998	0.0660955	0.630355	0.0342717	0.0367197	2.44318	0.288636	0.49082	0.352509	0.155447	0	0.370599	0.124768	1	0
KR_900232	2012	PBG	PBG_TSR	0.36508	0.139484	22.6777	0.430355	0.263564	0.510141	0.759088	5.36463	0.623518	8.78189	0.678189	21.4314	1.52949	0.998966	0.00103413	0.504654	0.00310238	0.0537746	0.108583	0.448811	0.496628	0.0677059	1.90203	0.451017	69.3915	0.00620476	0	0	0.189245	0.235781	0.611169	0.00103413	0.0589452	0.558428	0.0558428	0.0827301	2.71743	0.343486	0.54395	0.221303	0.233713	0	0.146341	0.290941	1	0
KR_900233	2012	PBN	PBN_TSR	0.415122	0.159568	19.965	0.365367	0.231532	0.434752	0.656588	5.28391	0.611987	7.79557	0.579557	21.7096	1.87742	0.880915	0.119085	0.642744	0.022082	0.0228707	0.158517	0.522871	0.51948	0.0602577	1.90929	0.454647	71.8722	0.257886	0	0	0.462934	0.20347	0.704259	0.0212934	0.18612	0.643533	0.0812303	0.240536	3.52072	0.504143	0.335174	0.467666	0.197161	0	0	0.251034	0.959779	0.0402208
KR_900234	2012	PBN	PBN_TSR	0.452122	0.171279	20.4475	0.377324	0.223674	0.416259	0.746955	5.56142	0.651631	7.36214	0.536214	24.3721	1.99711	0.92991	0.0700902	0.73907	0.139486	0.209577	0.0728661	0.509368	0.705939	0.0760095	1.75391	0.376957	59.9328	0.331714	0	0.0173491	0.666204	0.471201	0.930604	0.122137	0.265788	0.89313	0.0888272	0.297016	3.9739	0.59478	0.0700902	0.652325	0.277585	0	0	0.318998	0.965302	0.0346981
KR_900235	2012	PBN	PBN_TSR	0.397787	0.149813	17.407	0.354903	0.236921	0.447436	0.744361	5.55055	0.650078	9.31579	0.731579	18.4631	2.11062	0.963115	0.0368852	0.590164	0	0	0.411202	0.315574	0.634669	0.070061	1.99812	0.49906	80.1922	0.240437	0	0	0.177596	0.105191	0.726776	0	0.0696721	0.452186	0.034153	0.273224	2.43797	0.287594	0.546448	0.38388	0.0696721	0	0	0.120048	0.998634	0.00136612
KR_900236	2012	PBN	PBN_TSR	0.261871	0.105815	23.3413	0.442743	0.26066	0.503307	0.68539	5.31497	0.616425	8.50206	0.650206	19.5027	1.16887	0.979829	0.0201707	0.881303	0.0209465	0.0224981	0.156711	0.801396	1.06319	0.119586	1.50237	0.251187	65.7666	0.0783553	0	0	0.241272	0.0830101	0.980605	0.000775795	0.0434445	0.939488	0.0775795	0.0612878	2.41377	0.282753	0.428239	0.49263	0.0791311	0	0	0.436872	0.998448	0.00155159
KR_900237	2012	PMB	PMB_TSR	0.526622	0.189489	24.7911	0.460081	0.257923	0.496865	0.665954	5.48802	0.641146	8.13663	0.613663	23.4485	2.81151	0.962575	0.0374251	0.979042	0.00224551	0.359281	0.0561377	0.565868	0.879059	0.101755	2.09077	0.545385	59.3366	0.0576347	0	0	0.848054	0.752246	0.980539	0.0763473	0.0973054	0.980539	0.0396707	0.321108	3.86794	0.573588	0.0935629	0.438623	0.467814	0	0	0.129786	1	0
KR_900238	2012	PMB	PMB_TSR	0.305794	0.122439	23.1826	0.440921	0.293755	0.581198	0.705734	5.29576	0.61368	8.04818	0.604818	19.7822	1.84919	0.954914	0.0450857	0.954013	0.000901713	0.0937782	0.000901713	0.860234	1.12828	0.118785	1.43248	0.216242	59.8732	0.0468891	0	0	0.524797	0.340848	0.954013	0.091073	0.0234445	0.952209	0.1578	0.247971	3.07467	0.414934	0.38413	0.320108	0.295762	0	0	0.0632378	1	0
KR_900239	2013	PBN	PBN_TSR	0.305642	0.116766	21.5829	0.398867	0.233248	0.438791	0.664727	5.31714	0.616734	8.42842	0.642842	19.7674	1.53525	0.867491	0.132509	0.862191	0.00353357	0.00706714	0.223498	0.680212	0.587709	0.0775053	1.8225	0.411251	65.4054	0.137809	0	0.000883392	0.220848	0.165194	0.909894	0.00441696	0.0335689	0.817138	0.00441696	0.117491	2.5165	0.303301	0.355124	0.484982	0.159011	0	0	0.373687	0.998233	0.00176678
KR_900240	2013	PBN	PBN_TSR	0.299751	0.120093	21.39	0.405963	0.312195	0.624596	0.685207	5.00753	0.572504	8.29096	0.629096	18.5373	1.30358	0.952023	0.0479774	0.809031	0.00188147	0.00376293	0.120414	0.687676	1.32122	0.134044	1.41483	0.207416	69.1692	0.0959548	0	0	0.221072	0.193791	0.811853	0.000940734	0.0056444	0.716839	0.0479774	0.0968956	2.52028	0.304056	0.635936	0.221072	0.142992	0	0	0.205224	1	0
KR_900241	2013	PBN	PBN_TSR	0.275764	0.111114	21.2556	0.414695	0.310594	0.620828	0.697599	5.14874	0.592677	8.35286	0.635286	17.505	1.39741	0.974743	0.0252572	0.67072	0.00187091	0.00187091	0.165575	0.59869	1.09757	0.119545	1.41514	0.20757	66.8174	0.0739008	0	0	0.130964	0.0991581	0.766137	0.00187091	0.0318054	0.717493	0.000935454	0.0972872	2.37729	0.275458	0.702526	0.200187	0.0972872	0	0	0.349515	0.999065	0.000935454
KR_900272	2011	PBN	PBN_TSR	0.39941	0.155826	22.377	0.421953	0.24916	0.476241	0.739219	5.02318	0.574741	7.52723	0.552723	23.0823	1.75746	0.960587	0.0394127	0.844668	0.0394127	0.136785	0.0587326	0.649923	0.88675	0.0983063	1.42607	0.213036	69.7977	0.138331	0	0.000772798	0.724111	0.504637	0.883308	0.0417311	0.294436	0.861669	0.195518	0.233385	3.90464	0.580927	0.214065	0.455951	0.329985	0	0	0.148124	1	0
KR_900273	2011	PBN	PBN_TSR	0.561775	0.203465	20.4863	0.371616	0.262771	0.508276	0.712161	5.24439	0.606341	8.03915	0.603915	22.0652	1.60645	0.899604	0.100396	0.467635	0.0343461	0.0422721	0.0739762	0.388375	0.551316	0.0605679	1.91601	0.458005	76.3715	0.141347	0	0	0.323646	0.277411	0.501982	0.00660502	0.0792602	0.495376	0.104359	0.0779392	3.63684	0.527368	0.495376	0.269485	0.233818	0.001321	0	0.488544	0.998679	0.001321
LA_1_2007	2007	LA	LA_BEFORE	0.56209	0.208103	25.9969	0.480968	0.301592	0.599643	0.744633	5.54576	0.649395	5.95726	0.395726	26.8891	2.06324	1	0	1	0	0.477966	0.00338983	0.518644	0.973389	0.105824	1.9966	0.498299	59.6119	0	0	0	0.99661	0.844068	0.986441	0.149153	0.298305	0.986441	0.00677966	0.40678	4.26102	0.652203	0	0.0983051	0.901695	0	0	0	0.989831	0.0101695
LA_10_2007	2007	LA	LA_BEFORE	0.393279	0.150581	18.9212	0.335721	0.219533	0.406511	0.703704	6.11111	0.730159	8.46154	0.646154	24.361	2.35676	0.928571	0.0357143	0.964286	0	0.0357143	0.0357143	0.892857	0.380214	0.0450022	2.07692	0.538462	72.5315	0.607143	0	0	0.392857	0.285714	0.964286	0.214286	0.0714286	0.928571	0	0.571429	3.59259	0.518519	0	0.857143	0.142857	0	0	0	0.964286	0
LA_11_2007	2007	LA	LA_BEFORE	0.467574	0.176725	26.6337	0.487392	0.234204	0.441041	0.812883	5.62883	0.661262	6.45076	0.445076	29.8475	2.63467	1	0	1	0	0.319018	0.0122699	0.668712	1.40573	0.131065	1.75692	0.378462	67.582	0.00306749	0	0	0.990798	0.785276	0.920245	0.174847	0.457055	0.920245	0.150307	0.141104	4.26462	0.652923	0	0.484663	0.515337	0	0	0	0.960123	0.0398773
LA_12_2007	2007	LA	LA_BEFORE	0.667086	0.235354	22.1857	0.414155	0.209655	0.383264	0.870513	6.23462	0.747802	5.94215	0.394215	20.581	1.75822	0.969231	0.0307692	0.996154	0.00384615	0.1	0.00384615	0.896154	1.14998	0.125894	2.14615	0.573077	52.767	0.00769231	0	0	0.992308	0.846154	1	0.0153846	0.703846	1	0.330769	0.438462	4.56538	0.713077	0.00384615	0.496154	0.5	0	0	0	0.980769	0.0192308
LA_13_2007	2007	LA	LA_BEFORE	0.403572	0.155009	28.0225	0.498409	0.219858	0.407277	0.740741	5.33453	0.619219	6.45635	0.445635	26.1379	2.66206	0.992832	0.00358423	0.928315	0	0.0609319	0.0143369	0.921147	0.743779	0.0839126	2.08273	0.541367	69.4875	0.0107527	0	0.00358423	0.949821	0.623656	0.992832	0.311828	0.612903	0.992832	0.00358423	0.275986	4.51439	0.702878	0.0143369	0.451613	0.53405	0	0	0	0.989247	0.00716846
LA_14_2007	2007	LA	LA_BEFORE	0.32829	0.122844	28.1067	0.494188	0.18572	0.326933	0.751634	5.51373	0.644818	7.29134	0.529134	23.3774	2.277	0.968627	0.0313725	0.901961	0	0.105882	0	0.894118	0.80119	0.0913234	2.01569	0.507843	68.6424	0.0235294	0	0.00392157	0.678431	0.435294	0.996078	0.2	0.501961	1	0	0.0980392	3.83922	0.567843	0.00392157	0.678431	0.317647	0	0	0	0.996078	0.00392157
LA_15_2007	2007	LA	LA_BEFORE	0.407564	0.15621	18.8437	0.371354	0.26438	0.512063	0.551095	5.93796	0.705422	7.21612	0.521612	19.6392	1.7634	0.489051	0.510949	0.985401	0	0.0145985	0	0.985401	0.399713	0.0591532	2.0292	0.514599	75.4777	0	0	0	0.781022	0.211679	1	0.0583942	0.233577	1	0	0.193431	3.28467	0.456934	0	0.251825	0.748175	0	0	0	1	0
LA_16_2007	2007	LA	LA_BEFORE	0.703149	0.239782	21.3582	0.415109	0.243459	0.462824	0.640152	6.00758	0.715368	7.03788	0.503788	19.8374	1.94555	0.617424	0.382576	1	0	0.337121	0	0.662879	0.928529	0.103874	1.96212	0.481061	65.3216	0.00757576	0	0	0.890152	0.69697	0.901515	0.117424	0.689394	0.992424	0.102273	0.219697	4.31179	0.662357	0.0151515	0.253788	0.731061	0	0	0	0.905303	0.094697
LA_19_2007	2007	LA	LA_BEFORE	0.30631	0.122427	25.9111	0.475655	0.23652	0.446492	0.752809	5.17228	0.596041	6.32743	0.432743	22.1235	2.27139	0.940299	0.0597015	0.992537	0.00373134	0.0298507	0	0.966418	0.95383	0.107057	2.06367	0.531835	76.6183	0.0223881	0	0.0149254	0.981343	0.716418	0.981343	0.186567	0.593284	0.996269	0.00373134	0.402985	4.50936	0.701873	0	0.350746	0.645522	0	0	0	0.985075	0.0149254
LA_2_2007	2007	LA	LA_BEFORE	0.829083	0.265017	24.003	0.453692	0.284225	0.558768	0.800322	5.75845	0.679779	7.59903	0.559903	23.2325	2.1273	0.995169	0.00483092	1	0	0.135266	0.00483092	0.859903	0.251471	0.0373085	1.97917	0.489583	76.9288	0.00483092	0	0	0.681159	0.410628	1	0.21256	0.352657	0.995169	0	0.241546	3.657	0.531401	0.00483092	0.0483092	0.94686	0	0	0	1	0
LA_20_2007	2007	LA	LA_BEFORE	0.410926	0.160856	20.3712	0.396319	0.268984	0.522898	0.814229	5.50988	0.644269	5.90476	0.390476	18.3853	2.17764	0.936759	0.0632411	0.98419	0	0.0158103	0	0.98419	0.768666	0.0955461	2.03162	0.51581	63.4842	0.0118577	0	0	0.996047	0.55336	1	0.375494	0.592885	1	0	0.758893	4.52964	0.705929	0	0.134387	0.865613	0	0	0	1	0
LA_21_2007	2007	LA	LA_BEFORE	0.427017	0.166111	21.0172	0.407853	0.290132	0.572671	0.574394	5.55017	0.650025	6.56747	0.456747	21.6401	2.27343	0.584775	0.415225	1	0	0.00346021	0	0.99654	0.498799	0.0609912	2.00346	0.50173	78.156	0.00692042	0	0.00346021	1	0.283737	0.99654	0.297578	0.366782	1	0	0.214533	3.95502	0.591003	0	0.152249	0.847751	0	0	0	0.99654	0.00346021
LA_22_2007	2007	LA	LA_BEFORE	0.45599	0.175219	20.9887	0.404552	0.292846	0.579059	0.557971	5.72364	0.674805	6.68613	0.468613	21.5963	1.98024	0.563177	0.433213	0.98556	0.00361011	0.0974729	0.00361011	0.891697	0.572576	0.0695815	2.19273	0.596364	76.9134	0.00722022	0	0	0.960289	0.440433	0.99278	0.108303	0.364621	0.98917	0.00722022	0.281588	3.89091	0.578182	0	0.158845	0.841155	0	0	0	0.981949	0.0108303
LA_3_2007	2007	LA	LA_BEFORE	0.434573	0.165731	29.006	0.512555	0.204402	0.3709	0.768585	5.97842	0.711202	6.06691	0.406691	29.4887	2.68178	0.996403	0.00359712	0.996403	0	0.0755396	0	0.92446	0.615781	0.0772828	2.55474	0.777372	66.9501	0.00719425	0	0	0.992806	0.881295	0.996403	0.233813	0.517986	0.996403	0.0215827	0.71223	4.6426	0.72852	0	0.467626	0.532374	0	0	0	0.996403	0.00359712
LA_59_2013	2013	LA	LA_REWET	0.208981	0.063003	63.7614	0.69522	0.122018	0.177007	0.42812	4.69194	0.52742	10.782	0.878199	28.8508	1.43182	1	0	0.981043	0	0.118483	0.663507	0.180095	0.216489	0.0323652	1.95775	0.478873	57.8812	0	0	0	0.137441	0.118483	1	0	0.0189573	0.739336	0	0	2.01422	0.202844	0	1	0	0	0	0	0.962085	0.0379147
LA_6_2007	2007	LA	LA_BEFORE	0.41211	0.159437	27.9064	0.500256	0.22368	0.416273	0.810502	5.87329	0.696184	6.24645	0.424645	26.428	2.00409	0.996575	0.00342466	0.996575	0	0.291096	0	0.708904	1.31607	0.135045	2.26389	0.631944	59.4048	0.00684931	0	0	0.996575	0.969178	0.996575	0.0547945	0.636986	0.996575	0.010274	0.503425	4.67354	0.734708	0	0.226027	0.773973	0	0	0	0.996575	0.00342466
LA_60_2013	2013	LA	LA_REWET	0.514528	0.170698	60.3015	0.714064	0.144827	0.230688	0.411581	5.51574	0.645105	11.678	0.967797	35.7746	NA	1	0	0.515738	0	0.0193705	0.920097	0.0605327	2.51386	0.228162	1	0	48.7692	0.484262	0	0	0	0	1	0.0605327	0	0.98063	0	0	2.52542	0.305085	0	1	0	0	0	0	1	0
LA_61_2013	2013	LA	LA_REWET	0.715132	0.230255	58.2391	0.695512	0.149151	0.240864	0.562189	5.44444	0.634921	11.5903	0.959028	37.8789	5.61	1	0	0.388158	0	0.0263158	0.875	0.0986842	2.66835	0.231795	1	0	48.3784	0.559211	0	0	0	0	1	0.0986842	0	0.973684	0	0	2.63158	0.326316	0	1	0	0	0	0	1	0
LA_62_2013	2013	LA	LA_REWET	0.800977	0.262218	61.583	0.730052	0.139413	0.217947	0.380952	5.6063	0.658043	11.7874	0.97874	39.2922	5.61	1	0	0.210938	0	0.0078125	0.984375	0.0078125	2.75255	0.244412	1	0	49.874	0.78125	0	0	0	0	1	0.0078125	0	0.992188	0	0	2.78125	0.35625	0	1	0	0	0	0	1	0
LA_63_2013	2013	LA	LA_REWET	0.355798	0.139783	20.2878	0.398416	0.285179	0.561014	0.637832	5.90681	0.700973	7.63569	0.563569	17.2846	1.16865	0.810169	0.135593	0.976271	0.00338983	0.413559	0.0440678	0.450847	1.11601	0.122655	1.60068	0.300341	77.4799	0.20678	0	0	0.518644	0.525424	0.962712	0.00338983	0.0169492	0.908475	0.298305	0.00677966	3.17466	0.434932	0.291525	0.542373	0.159322	0	0	0	0.966102	0.0271186
LA_64_2013	2013	LA	LA_REWET	0.861279	0.281226	17.2802	0.282765	0.28302	0.555932	0.896552	6.12644	0.732348	9.41954	0.741954	20.6177	1.45944	0.948276	0.0517241	1	0	0.00574713	0.114943	0.649425	0.106786	0.0173398	2.66234	0.831169	65.012	0.275862	0	0	0.327586	0.816092	1	0	0.00574713	0.764368	0	0.045977	3.18966	0.437931	0.0517241	0.603448	0.344828	0	0	0	1	0
LA_65_2013	2013	LA	LA_REWET	0.578553	0.210624	26.9363	0.482301	0.249025	0.475922	0.669492	5.89831	0.699758	7.57143	0.557143	28.484	2.26195	0.995781	0.00421941	0.92827	0	0.0590717	0.00421941	0.915612	0.270855	0.036909	2.04762	0.52381	81.2313	0.00421941	0	0	0.822785	0.64557	0.978903	0.236287	0.725738	0.894515	0.0548523	0.00843882	4.40086	0.680172	0	0.308017	0.691983	0	0	0	0.907173	0.0886076
LA_66_2013	2013	LA	LA_REWET	0.866435	0.269747	20.9936	0.415516	0.256933	0.494535	0.813988	6.06696	0.723852	8.72197	0.672197	19.8615	1.89606	0.964286	0.0357143	0.982143	0	0.0267857	0.0357143	0.9375	0.362159	0.0462487	1.9375	0.46875	65.0346	0	0	0	0.214286	0.0848214	1	0.178571	0.428571	0.991071	0.0357143	0.0178571	2.89732	0.379464	0.102679	0.361607	0.535714	0	0	0	0.982143	0.0178571
LA_67_2013	2013	LA	LA_REWET	1.00068	0.314327	23.0503	0.438964	0.224836	0.418994	0.6	6.38125	0.76875	8.69375	0.669375	18.7282	2.20597	0.975	0.025	0.625	0	0	0	1	0.723729	0.0959524	1.99375	0.496875	91.2071	0.03125	0	0	0.425	0.3875	1	0.0125	0.41875	0.99375	0.025	0.03125	3.26875	0.45375	0.00625	0.45	0.54375	0	0	0	0.61875	0.38125
LA_68_2013	2013	LA	LA_REWET	1.26318	0.382034	20.5454	0.408645	0.2519	0.482691	0.930435	6.0087	0.715528	8.18261	0.618261	21.7303	2.2819	0.991304	0.00869565	0.965217	0	0	0.00869565	0.991304	0.68947	0.0958747	2.03509	0.517544	93.3836	0	0	0	0.921739	0.913043	1	0	0.878261	0.965217	0	0	4.67826	0.735652	0	0.121739	0.878261	0	0	0	0.965217	0.0347826
LA_69_2013	2013	LA	LA_REWET	0.874455	0.286136	16.9371	0.324817	0.254876	0.489693	0.757937	6.03571	0.719388	7.98214	0.598214	19.9676	2.00637	0.714286	0.285714	0.952381	0	0.0238095	0.00595238	0.970238	0.464857	0.0623979	2.01227	0.506135	83.4	0.327381	0	0	0.803571	0.482143	1	0.00595238	0.458333	0.988095	0.0238095	0.327381	4.06548	0.613095	0.00595238	0.505952	0.488095	0	0	0	0.952381	0.047619
LA_70_2013	2013	LA	LA_REWET	0.805515	0.242828	32.1454	0.496349	0.237879	0.449689	0.712121	5.77273	0.681818	9.39394	0.739394	27.8188	2.18503	0.969697	0.030303	0.984848	0	0.242424	0.121212	0.636364	0.530267	0.0751878	1.73684	0.368421	82.0202	0.030303	0	0	0.469697	0.409091	1	0	0.393939	0.757576	0.0151515	0.030303	3.06061	0.412121	0.0151515	0.439394	0.545455	0	0	0	0.984848	0.0151515
LA_71_2013	2013	LA	LA_REWET	0.424322	0.164095	23.2428	0.431338	0.25626	0.49295	0.625616	5.52217	0.646024	6.8866	0.48866	22.6522	2.31734	0.684729	0.315271	1	0	0.00985222	0.0147783	0.975369	0.557054	0.0703012	2.11881	0.559406	72.8644	0.0295567	0	0	0.945813	0.394089	1	0.241379	0.55665	0.995074	0.00492611	0.261084	4.16256	0.632512	0.00985222	0.216749	0.773399	0	0	0	1	0
LA_72_2013	2013	LA	LA_REWET	0.324985	0.128127	23.4438	0.440251	0.221232	0.410511	0.859135	5.27615	0.610879	6.71548	0.471548	23.3673	2.80221	0.933054	0.0669456	1	0	0.0041841	0	0.995816	1.34931	0.140006	2.1046	0.552301	77.4312	0.0376569	0	0	1	0.723849	1	0.200837	0.895397	0.995816	0	0.280335	4.85356	0.770711	0	0.543933	0.456067	0	0	0	1	0
LA_73_2013	2013	LA	LA_REWET	0.540103	0.203953	26.6118	0.47957	0.266493	0.517036	0.654219	5.52697	0.64671	6.93519	0.493519	27.5177	2.62304	0.834025	0.165975	0.995851	0	0.124481	0.00414938	0.871369	0.446441	0.0523758	1.89451	0.447257	66.4633	0.00414938	0	0	0.995851	0.360996	1	0.448133	0.672199	1	0	0.0373444	4.48133	0.696266	0.00414938	0.0124481	0.983402	0	0	0	1	0
LA_74_2013	2013	LA	LA_REWET	0.411807	0.160838	24.7918	0.453942	0.231261	0.434115	0.881092	6.05263	0.721805	9.08187	0.708187	32.4429	2.34393	0.97093	0.0290698	0.912791	0	0.47093	0	0.523256	0.529136	0.0744149	1.37363	0.186813	70.2934	0.00581395	0	0	0.55814	0.0523256	0.994186	0.354651	0.0523256	0.982558	0	0.00581395	3.01754	0.403509	0	0.488372	0.511628	0	0	0	0.901163	0.0930233
LA_9_2007	2007	LA	LA_BEFORE	0.434081	0.16486	18.5686	0.362834	0.259464	0.500491	0.715789	5.95455	0.707792	7.63736	0.563736	18.1688	1.09886	0.844828	0.141379	0.986207	0.00689655	0.306897	0.155172	0.327586	0.889979	0.100293	1.65398	0.32699	73.5383	0.268966	0	0	0.462069	0.744828	0.97931	0	0.0344828	0.841379	0.2	0.0206897	3.34256	0.468512	0.17931	0.617241	0.2	0	0	0	0.982759	0.0137931
LM_101	2005	LM	LM_TSR	0.34656	0.136886	19.7321	0.378418	0.236157	0.445637	0.606667	5.2549	0.607843	8.03226	0.603226	19.2429	1.72112	0.980392	0.0196078	0.960784	0.0196078	0.137255	0.0588235	0.803922	0.606317	0.0736007	1.63265	0.316327	75.3153	0.372549	0	0	0.647059	0.392157	0.941176	0.0784314	0.196078	0.823529	0.0196078	0.372549	3.66667	0.533333	0.0392157	0.647059	0.294118	0.0196078	0	0.729167	0.921569	0.0784314
LM_102	2005	LM	LM_TSR	0.616461	0.22361	17.5381	0.346874	0.195885	0.350857	0.723005	5.28169	0.61167	9.34286	0.734286	23.609	2.10197	0.943662	0.056338	0.985915	0	0.0422535	0.577465	0.380282	0.837723	0.104088	2.12121	0.560606	78.6016	0.169014	0	0.0140845	0.352113	0.0985915	0.943662	0.056338	0.183099	0.323944	0.0140845	0.084507	2.26866	0.253731	0.366197	0.535211	0.028169	0.056338	0	0.696203	0.943662	0.056338
LM_104	2005	LM	LM_TSR	0.408155	0.157641	18.9808	0.372331	0.204254	0.370551	0.485714	5.66667	0.666667	7.84375	0.584375	18.6921	1.76494	1	0	0.809524	0.0380952	0.0952381	0.0952381	0.809524	0.539355	0.0606068	1.91358	0.45679	67.4311	0.438095	0	0.00952381	0.657143	0.209524	0.92381	0	0.161905	0.628571	0.0190476	0.438095	3.27835	0.45567	0.0190476	0.733333	0.133333	0.0761905	0	0.502075	0.714286	0.285714
LM_105	2005	LM	LM_TSR	0.478113	0.17417	17.4998	0.340984	0.234602	0.441977	0.768817	5.22581	0.603687	8.36	0.636	17.1277	1.47956	1	0	0.919355	0.0806452	0.16129	0.258065	0.580645	0.515475	0.0604922	1.7234	0.361702	74.1417	0.274194	0	0	0.516129	0.322581	0.758065	0.129032	0.322581	0.693548	0.0322581	0.387097	3.97872	0.595745	0.016129	0.580645	0.145161	0.241935	0	0.732794	0.983871	0.016129
LM_112	2008	LM	LM_TSR	0.383831	0.147782	20.5024	0.400743	0.187021	0.329994	0.666667	5.56364	0.651948	7.44	0.544	19.5647	1.96867	0.963636	0.0363636	0.909091	0.0363636	0.581818	0.145455	0.272727	0.984414	0.113649	1.875	0.4375	56.3583	0.0909091	0	0	0.836364	0.218182	0.872727	0.490909	0.618182	0.836364	0.0545455	0.127273	4.44898	0.689796	0.0181818	0.745455	0.127273	0.0909091	0	0.737327	0.981818	0.0181818
LM_113	2008	LM	LM_TSR	0.680522	0.237834	18.6664	0.366283	0.252583	0.484298	0.75969	5.50575	0.643678	8.2987	0.62987	16.9236	1.51221	1	0	0.977011	0.0114943	0.241379	0.321839	0.436782	0.605443	0.0718351	1.98333	0.491667	63.4888	0.045977	0	0	0.597701	0.448276	0.701149	0.137931	0.517241	0.643678	0.0574713	0.252874	4.40984	0.681967	0.0229885	0.574713	0.091954	0.287356	0	0.674157	0.988506	0.0114943
LM_114	2008	LM	LM_TSR	0.355407	0.141642	14.382	0.28602	0.213669	0.392711	0.783333	5.825	0.689286	8.34667	0.634667	21.0965	1.47194	1	0	0.975	0	0.1	0.3875	0.5125	0.365793	0.0420506	1.98113	0.490566	76.1475	0.325	0	0	0.225	0.1375	0.6625	0.0625	0.2125	0.6	0.0125	0.3375	3.2963	0.459259	0.05	0.55	0.0625	0.325	0	0.689655	0.9875	0.0125
LM_115	2008	LM	LM_TSR	0.501057	0.184551	18.0148	0.358435	0.203834	0.369564	0.628571	5.75	0.678571	8.13793	0.613793	20.0171	1.82613	0.972222	0.0277778	0.972222	0	0.194444	0.138889	0.666667	0.58935	0.0688802	2.09375	0.546875	71.8222	0.305556	0	0	0.611111	0.388889	0.916667	0.111111	0.361111	0.833333	0.111111	0.333333	3.84848	0.569697	0.0555556	0.805556	0.0555556	0.0555556	0	0.792079	0.972222	0.0277778
LM_116	2008	LM	LM_TSR	0.810307	0.278775	20.2315	0.407406	0.318406	0.639215	0.717439	5.69536	0.670766	7.94	0.594	27.2933	2.10031	0.993377	0.00662252	0.89404	0.0993377	0.112583	0.271523	0.615894	0.585402	0.0803092	1.9	0.45	69.2162	0.112583	0	0	0.721854	0.589404	0.986755	0.00662252	0.562914	0.986755	0.0331126	0.549669	3.99333	0.598667	0.264901	0.695364	0.0331126	0.00662252	0	0.514469	1	0
LM_117	2008	LM	LM_TSR	0.370008	0.145286	23.995	0.438514	0.220504	0.408798	0.697674	5.51163	0.644518	7.33735	0.533735	23.7752	2.3526	0.976744	0.0232558	0.953488	0.0116279	0.0697674	0.0348837	0.895349	0.637014	0.0724798	2.15663	0.578313	72.5404	0.209302	0	0	0.755814	0.476744	0.976744	0.186047	0.616279	0.930233	0	0.383721	4.25	0.65	0.0116279	0.511628	0.44186	0.0232558	0	0.619469	0.976744	0.0232558
LM_118	2008	LM	LM_TSR	0.381587	0.150301	21.2436	0.420281	0.180614	0.314915	0.52381	5.78205	0.68315	6.52	0.452	22.0452	2.23589	0.987179	0.0128205	0.910256	0.0641026	0.628205	0.0384615	0.333333	1.42858	0.155697	1.72368	0.361842	50.1327	0.0897436	0	0	0.961538	0.294872	0.961538	0.358974	0.615385	0.74359	0.0512821	0.25641	4.13158	0.626316	0.0128205	0.923077	0.0384615	0.0128205	0	0.669456	0.807692	0.192308
LM_119	2008	LM	LM_TSR	0.422485	0.161969	22.6261	0.431161	0.18394	0.322741	0.584046	5.49153	0.641646	6.59	0.459	24.51	2.25507	0.966102	0.0338983	0.79661	0.161017	0.677966	0.0508475	0.271186	1.10979	0.122751	1.69027	0.345133	59.3156	0.0932203	0	0	0.915254	0.423729	0.923729	0.271186	0.525424	0.694915	0.0847458	0.398305	4.0177	0.60354	0.00847458	0.79661	0.0338983	0.0338983	0	0.602007	0.872881	0.127119
LM_120	2008	LM	LM_TSR	0.666962	0.232933	19.5788	0.394225	0.332184	0.671642	0.678788	5.71818	0.674026	8.07407	0.607407	22.2363	1.9373	1	0	0.972727	0	0.0545455	0.0909091	0.854545	0.644249	0.0870183	1.83333	0.416667	61.4615	0.0272727	0	0	0.681818	0.6	0.918182	0.0272727	0.7	0.9	0.0181818	0.590909	4.15686	0.631373	0.136364	0.754545	0.0272727	0.0727273	0	0.521739	0.981818	0.0181818
LM_121	2008	LM	LM_TSR	0.420926	0.162783	20.9844	0.405559	0.214058	0.393626	0.648318	5.51818	0.645455	7.28261	0.528261	23.6116	2.15463	0.990909	0.00909091	0.836364	0.145455	0.536364	0.0545455	0.409091	0.862974	0.101668	1.61905	0.309524	58.169	0.3	0	0	0.8	0.390909	0.945455	0.227273	0.609091	0.927273	0.0181818	0.5	4.4	0.68	0.0181818	0.772727	0.163636	0.0363636	0	0.592593	0.990909	0.00909091
LM_122	2008	LM	LM_TSR	0.592306	0.210385	19.7993	0.401195	0.309088	0.617284	0.776	5.28	0.611429	7.91803	0.591803	20.7002	1.81772	0.992	0.008	0.976	0.016	0.048	0.328	0.624	0.542446	0.0745561	1.63415	0.317073	64.1794	0.032	0	0	0.312	0.256	0.984	0.024	0.256	0.984	0.024	0.24	2.87097	0.374194	0.64	0.328	0.024	0.008	0	0.557491	0.992	0.008
LM_123	2008	LM	LM_TSR	0.680366	0.2369	18.4028	0.354945	0.265778	0.515352	0.756098	5.45528	0.636469	8.44167	0.644167	17.6685	1.3514	1	0	0.853659	0.130081	0.162602	0.365854	0.471545	0.469048	0.0603615	1.77778	0.388889	63.2858	0.154472	0	0	0.552846	0.284553	0.666667	0.0813008	0.357724	0.617886	0.00813008	0.373984	4.07317	0.614634	0.0162602	0.609756	0.0325203	0.333333	0	0.530303	0.96748	0.0325203
LM_124	1995	LM	LM_BEFORE	0.399422	0.155288	28.6036	0.50833	0.242312	0.460123	0.737997	5.46502	0.63786	7.04255	0.504255	25.7509	2.62538	1	0	1	0	0.0329218	0.00411523	0.962963	1.00757	0.112622	2.06173	0.530864	69.5182	0.00823045	0	0	1	0.707819	1	0.26749	0.781893	0.983539	0	0.255144	4.74897	0.749794	0	0.288066	0.711934	0	0	0	0.983539	0.0164609
LM_125	1995	LM	LM_BEFORE	0.42367	0.164179	29.296	0.516196	0.235017	0.442955	0.721264	5.43103	0.633005	6.8087	0.48087	26.8577	2.71017	1	0	0.99569	0.00431035	0.0172414	0.00431035	0.978448	0.679008	0.0797703	2.18534	0.592672	67.8149	0.00862069	0	0	0.99569	0.612069	0.99569	0.37069	0.900862	0.991379	0	0.284483	4.8961	0.779221	0	0.202586	0.797414	0	0	0	0.99569	0.00431035
LM_126	1995	LM	LM_BEFORE	0.574316	0.208592	25.0416	0.46593	0.234151	0.440916	0.801382	5.14433	0.592047	7.25414	0.525414	25.9736	2.5761	0.994845	0.00515464	1	0	0.0773196	0.314433	0.603093	0.647996	0.074641	1.96373	0.481865	70.0704	0.0154639	0	0	0.680412	0.309278	0.989691	0.335052	0.546392	0.969072	0.00515464	0.0618557	3.88542	0.577083	0.309278	0.21134	0.479381	0	0	0	0.979381	0.0206186
LM_127	1995	LM	LM_BEFORE	0.435723	0.16577	25.1427	0.46242	0.2288	0.428323	0.730903	5.34715	0.621021	6.72619	0.472619	23.82	2.41038	0.958549	0.0414508	1	0	0.186528	0.0829016	0.725389	1.06848	0.115104	2.04167	0.520833	69.1187	0.0518135	0	0	0.911917	0.569948	0.989637	0.248705	0.606218	0.948187	0.00518135	0.181347	4.37173	0.674346	0.0777202	0.367876	0.554404	0	0	0	0.958549	0.0414508
LM_128	1995	LM	LM_BEFORE	0.333975	0.132787	26.6078	0.486446	0.228661	0.427996	0.70412	5.1573	0.5939	6.63077	0.463077	23.4932	2.3551	1	0	0.994382	0	0.168539	0.00561798	0.825843	1.12654	0.125145	1.83708	0.418539	73.3839	0.011236	0	0	0.988764	0.747191	0.988764	0.185393	0.629213	0.949438	0.0280899	0.213483	4.52542	0.705085	0	0.426966	0.573034	0	0	0	0.955056	0.0449438
LM_129	1995	LM	LM_BEFORE	0.335823	0.133325	25.6264	0.468432	0.218379	0.403797	0.712121	5.19091	0.598701	6.70122	0.470122	23.3606	2.52191	0.963636	0.0363636	1	0	0.118182	0.00909091	0.872727	1.14932	0.124361	1.89498	0.447489	71.25	0.0454545	0	0	0.986364	0.618182	0.990909	0.254545	0.663636	0.922727	0.00909091	0.172727	4.52294	0.704587	0	0.495455	0.5	0.00454546	0	0	0.931818	0.0681818
LM_130	1995	LM	LM_BEFORE	0.383532	0.150536	28.0044	0.499387	0.218473	0.404016	0.704581	5.32701	0.618145	6.6125	0.46125	24.2762	2.47795	0.995261	0.00473934	0.990521	0	0.146919	0.00947867	0.843602	0.759057	0.0911925	2.15238	0.57619	64.7907	0.014218	0	0	0.990521	0.56872	0.990521	0.402844	0.824645	0.990521	0.00947867	0.303318	4.80476	0.760952	0	0.274882	0.720379	0.00473934	0	0	0.995261	0.00473934
LM_131	1995	LM	LM_BEFORE	0.337144	0.133962	25.1544	0.461335	0.228756	0.428219	0.740351	5.35263	0.621805	6.70175	0.470175	23.2445	2.45596	0.9	0.1	0.994737	0	0.0473684	0.00526316	0.947368	1.07234	0.117302	2.09474	0.547368	75.4031	0.0368421	0	0	0.989474	0.694737	0.994737	0.157895	0.742105	0.973684	0.0105263	0.284211	4.61376	0.722751	0	0.421053	0.578947	0	0	0	0.978947	0.0210526
MOS_1	1999	MOS	MOS_TSR	0.133431	0.0578705	12.2242	0.241452	0.284671	0.559818	0.665025	5.3242	0.617743	8.935	0.6935	16.227	0.85782	0.981735	0.0182648	0.799087	0	0.022831	0.00456621	0.90411	0.831274	0.106947	1.19608	0.0980392	91.5335	0.141553	0	0	0.0410959	0.155251	0.931507	0.114155	0.730594	0.931507	0	0.022831	3.26961	0.453922	0.821918	0.155251	0.0182648	0	0.0179372	0	1	0
MOS_4	2012	MOS	MOS_TSR	0.219987	0.0896631	20.5429	0.39417	0.275105	0.537305	0.566667	6.11864	0.731235	8.66667	0.666667	15.4309	1.08466	0.967213	0.0327869	0.655738	0	0.0819672	0.213115	0.639344	0.609346	0.072277	1.52212	0.261062	85.2451	0.344262	0	0	0.204918	0.393443	0.92623	0.213115	0.122951	0.885246	0.0245902	0.0655738	3.30702	0.461404	0.516393	0.409836	0.0327869	0	0.435345	0.0344828	1	0
NP_1	2007	NP	NP_TSR	0.950514	0.301148	14.3363	0.294704	0.363711	0.745842	0.874396	5.74766	0.678238	8.99065	0.699065	22.0502	1.15258	0.82243	0.17757	0.64486	0.35514	0.158879	0.0186916	0.775701	0.668071	0.0838384	2.70476	0.852381	80.2387	0.0934579	0	0	0.17757	0.626168	1	0.046729	0	0.579439	0	0	2.52336	0.304673	0.0373832	0.0934579	0.514019	0	0.550607	0	1	0
NP_11	2007	NP	NP_TSR	1.06441	0.325017	14.0056	0.287822	0.352611	0.719718	0.78607	5.34483	0.62069	8.55862	0.655862	20.8009	0.993455	0.737931	0.262069	0.475862	0.524138	0.275862	0	0.689655	0.922826	0.113146	2.66897	0.834483	78.3797	0.0827586	0	0	0.275862	0.475862	1	0.0344828	0	0.427586	0	0	2.29655	0.25931	0	0.0827586	0.37931	0	0.480565	0	1	0
NP_14	2007	NP	NP_TSR	1.14785	0.344743	13.2574	0.273845	0.348647	0.710388	0.788288	4.99505	0.570721	8.66337	0.666337	21.904	1.02874	0.811881	0.188119	0.376238	0.623762	0.19802	0	0.777228	1.01149	0.12235	2.7	0.85	81.3363	0.0594059	0	0	0.232673	0.366337	0.990099	0.0247525	0	0.316832	0	0.00990099	2.01	0.202	0.0247525	0.0495049	0.282178	0.00990099	0.357357	0	1	0
NP_16	2007	NP	NP_TSR	0.902548	0.286878	14.7825	0.306393	0.35825	0.73299	0.777778	5.77885	0.682692	8.38462	0.638462	19.7908	0.977951	0.634615	0.365385	0.634615	0.365385	0.384615	0	0.567308	0.844762	0.104722	2.50962	0.754808	78.407	0.0673077	0	0	0.384615	0.634615	1	0.0192308	0	0.596154	0	0	2.70192	0.340385	0.0192308	0.0865385	0.528846	0	0	0.037037	1	0
NP_19	2007	NP	NP_TSR	0.993304	0.308691	14.3644	0.294678	0.356135	0.728012	0.835088	5.49708	0.642439	8.73684	0.673684	21.504	1.06292	0.777778	0.222222	0.555556	0.444444	0.233918	0	0.736842	0.808575	0.100219	2.65269	0.826347	85.7263	0.0584795	0	0	0.251462	0.54386	0.988304	0.0292398	0	0.473684	0	0	2.37278	0.274556	0.0292398	0.0584795	0.444444	0.0116959	0.0271739	0.0434783	1	0
NP_21	2007	NP	NP_TSR	1.01272	0.311572	14.9081	0.301416	0.358118	0.732679	0.821138	5.41772	0.631103	8.78481	0.678481	21.4166	1.08217	0.78481	0.21519	0.518987	0.481013	0.21519	0	0.78481	0.851109	0.104966	2.67089	0.835443	86.4208	0.0632911	0	0	0.240506	0.518987	1	0.0632911	0	0.43038	0	0	2.31646	0.263291	0.0253165	0.0632911	0.43038	0	0.0444444	0.0777778	1	0
NP_24	2007	NP	NP_TSR	1.06646	0.324831	14.3796	0.296044	0.355952	0.727582	0.755208	5.29286	0.613265	8.57857	0.657857	21.0769	0.996216	0.728571	0.271429	0.457143	0.542857	0.285714	0	0.714286	0.999067	0.121187	2.65	0.825	63.2174	0.0357143	0	0	0.285714	0.457143	1	0.0357143	0	0.407143	0	0	2.22143	0.244286	0.0142857	0.05	0.392857	0	0.0443038	0.056962	1	0
NP_26	2007	NP	NP_TSR	0.890025	0.286482	13.6217	0.266743	0.311458	0.622862	0.916667	5.75385	0.679121	8.81538	0.681538	21.2876	1.20298	0.923077	0.0769231	0.707692	0.261538	0.0769231	0	0.661538	0.478025	0.0598822	2.52308	0.761538	79.6267	0.338462	0	0	0.107692	0.707692	0.969231	0.0769231	0	0.6	0	0	2.88889	0.377778	0.0307692	0.338462	0.338462	0.0307692	0	0	1	0
NP_29	2007	NP	NP_TSR	1.07567	0.33092	13.09	0.268883	0.342172	0.695148	0.895582	5.3522	0.621743	8.90566	0.690566	22.5388	1.11378	0.893082	0.106918	0.509434	0.477987	0.119497	0	0.773585	0.777322	0.0946301	2.72611	0.863057	83.209	0.138365	0	0	0.119497	0.509434	0.987421	0.0314465	0	0.45283	0	0	2.26752	0.253503	0.0125786	0.138365	0.345912	0.0125786	0.04	0.04	1	0
NP_4	2007	NP	NP_TSR	0.905594	0.287227	15.0527	0.311713	0.365634	0.750368	0.785714	5.79208	0.684583	8.41089	0.641089	19.8627	0.981761	0.623762	0.376238	0.623762	0.376238	0.376238	0	0.59901	0.812405	0.102637	2.55446	0.777228	76.8883	0.0495049	0	0	0.386139	0.623762	1	0.0247525	0	0.589109	0	0	2.67327	0.334653	0.00990099	0.0495049	0.564356	0	0.383285	0	1	0
NP_6	2007	NP	NP_TSR	0.741671	0.243746	16.9437	0.345467	0.366655	0.75277	0.722222	6.07857	0.72551	8.02174	0.602174	17.7598	0.918083	0.457143	0.542857	0.728571	0.271429	0.542857	0	0.457143	0.78707	0.102232	2.36429	0.682143	88.5374	0.05	0	0	0.571429	0.714286	1	0.0357143	0	0.678571	0.0142857	0	3.05	0.41	0.0142857	0.05	0.664286	0	0.353191	0.0212766	1	0
NP_9	2007	NP	NP_TSR	0.91546	0.289305	15.2259	0.315888	0.369151	0.758645	0.775068	5.78894	0.684135	8.41709	0.641709	19.8793	0.977881	0.61809	0.38191	0.60804	0.38191	0.38191	0	0.61809	0.832694	0.105182	2.57286	0.786432	72.5311	0.0251256	0	0	0.39196	0.60804	0.98995	0.0251256	0	0.572864	0	0	2.63959	0.327919	0.0100503	0.0251256	0.572864	0.0100503	0.383285	0.0172911	1	0
OOS_1	2000	OOS	OOS_REWET	0.345973	0.139523	18.7969	0.384271	0.38545	0.797006	0.647304	6.49226	0.784608	7.15315	0.515315	14.0668	0.973544	0.307522	0.692478	0.998894	0	0.830752	0.0276549	0.141593	0.713276	0.0946682	1.91372	0.456858	78.2965	0.0564159	0	0	0.914823	0.776549	0.998894	0	0	1	0.0575221	0.085177	3.74668	0.549336	0.0829646	0.0298673	0.859513	0	0	0.436488	1	0
OOS_10	2000	OOS	OOS_REWET	0.39512	0.156527	29.0837	0.510029	0.231062	0.433646	0.661743	5.67823	0.668318	6.3723	0.43723	25.0082	1.9747	0.983943	0.0160565	0.999358	0.000642261	0.16185	0	0.83815	0.573581	0.0756662	2.35196	0.675979	79.8501	0.0327553	0	0.000642261	0.983943	0.868979	0.983943	0.0815671	0.852922	0.983301	0.00192678	0.739884	4.86619	0.773238	0	0.212588	0.787412	0	0	0.0614828	1	0
OOS_11	2000	OOS	OOS_REWET	1.13358	0.34095	13.4985	0.285366	0.359226	0.735286	0.699291	5.14216	0.591737	8.36349	0.636349	20.9374	0.921264	0.665033	0.334967	0.383987	0.612745	0.333333	0.00326797	0.661765	1.10563	0.13418	2.65789	0.828947	83.2585	0.00163399	0	0	0.330065	0.369281	0.995098	0	0	0.382353	0	0.00490196	2.08867	0.217734	0.00326797	0.00653595	0.370915	0.00490196	0.3904	0.002	0.998366	0.00163399
OOS_12	2000	OOS	OOS_REWET	0.460636	0.175157	18.7707	0.382681	0.358307	0.733125	0.726578	6.68916	0.812737	7.35681	0.535681	15.4437	1.10271	0.280973	0.719027	0.94469	0	0.719027	0	0.280973	0.580148	0.0823612	1.97124	0.485619	77.5623	0.168142	0	0	0.914823	0.804204	1	0.00110619	0	0.971239	0.00110619	0.110619	3.85951	0.571903	0.0276549	0.198009	0.746681	0	0.131201	0.278721	1	0
OOS_13	2000	OOS	OOS_REWET	0.653353	0.233053	29.474	0.47582	0.204689	0.371577	0.642764	6.45925	0.779893	8.67946	0.667946	25.1142	1.34571	0.806328	0.193672	1	0	0.00479386	0.2186	0.728667	0.275934	0.0288807	2.60606	0.80303	66.4967	0.0268456	0	0.000958773	0.00767018	0.12464	0.375839	0.000958773	0.00191755	0.372004	0.00287632	0	2.27818	0.255635	0.192713	0.111218	0.0958773	0.600192	0.000912409	0.0465328	1	0
OOS_14	2000	OOS	OOS_REWET	0.7558	0.263365	17.9282	0.359807	0.325545	0.656017	0.817634	6.19029	0.741471	8.88011	0.688011	25.542	1.53232	1	0	1	0	0.190295	0.356803	0.452902	0.991508	0.107668	2.45195	0.725975	88.5147	0	0	0	0.000951475	0.548049	1	0	0.000951475	1	0.190295	0	2.54995	0.30999	0.356803	0.285442	0.357755	0	0	0	1	0
OOS_15	2000	OOS	OOS_REWET	0.368825	0.147973	16.4788	0.338402	0.381266	0.787159	0.732804	6.45126	0.778752	7.46377	0.546377	14.0463	0.808657	0.277978	0.722022	1	0	0.812274	0	0.187726	0.60093	0.0852037	1.90975	0.454874	83.0579	0.0938628	0	0	0.99639	0.99639	1	0	0	0.819495	0.00361011	0	3.90614	0.581227	0.180505	0.00361011	0.725632	0	0.74322	0.0220339	1	0
OOS_2	2000	OOS	OOS_REWET	0.409988	0.162783	14.7299	0.308319	0.424555	0.889043	0.666667	6.99761	0.856801	7.50319	0.550319	11.9411	0.587074	0.501197	0.498803	1	0	0.997606	0	0.00239425	0.363793	0.0511585	2.4988	0.749401	63.0714	0.499601	0	0	0.999202	0.999202	1	0	0	1	0.000798085	0.000798085	4.498	0.699601	0	0.000798085	0.500399	0	0	0.0391104	1	0
OOS_3	2000	OOS	OOS_REWET	0.53384	0.196511	13.626	0.283945	0.372236	0.765907	0.733866	6	0.714286	8.1996	0.61996	15.8949	1.18823	0.600798	0.399202	1	0	0.399202	0	0.600798	3.21043	0.20866	1.4012	0.200599	79.2531	0.00199601	0	0	0.600798	0.598802	1	0	0	0.800399	0	0	3.002	0.400399	0.598802	0.00199601	0.399202	0	0.00165837	0.167496	1	0
OOS_32	2004	OOS	OOS_REWET	0.519188	0.190102	32.2483	0.540909	0.184485	0.324026	0.499614	6.36618	0.766598	8.57425	0.657425	23.0597	1.91237	1	0	0.763485	0	0.393154	0.208506	0.371369	0.87984	0.101765	2.21124	0.605622	53.7691	0.00103734	0	0	0.629668	0.0570539	1	0.133817	0.13278	0.791494	0.00207469	0.00103734	2.74585	0.34917	0	0.558091	0.441909	0	0	0	0.554979	0.445021
OOS_4	2000	OOS	OOS_REWET	0.644743	0.230944	13.3926	0.255946	0.257251	0.495285	0.772512	5.96051	0.708644	8.56329	0.656329	20.6329	1.44806	0.679811	0.318612	0.998423	0	0	0.157729	0.525237	0.974328	0.0531831	2.14286	0.571429	86.2054	0.512618	0	0.00157729	0.20347	0.515773	0.996845	0.00157729	0	0.955836	0.00157729	0.197161	3.19778	0.439557	0.157729	0.640379	0.198738	0.00157729	0	0.0379363	0.998423	0
OOS_5	2000	OOS	OOS_REWET	0.373264	0.149768	29.0125	0.514972	0.258083	0.497241	0.667285	5.7885	0.684071	6.97753	0.497753	20.9457	2.1044	1	0	0.999072	0.000927644	0.0241187	0.0231911	0.95269	0.147364	0.0222202	1.95269	0.476345	66.1893	0.0231911	0	0	1	0.882189	1	0.0946197	0.164193	1	0	0.859926	4.16419	0.632839	0	0.0482375	0.951763	0	0	0.000926784	1	0
OOS_50	2014	OOS	OOS_REWET	0.353341	0.14249	19.6026	0.398092	0.380099	0.784411	0.665404	6.3717	0.767385	7.29167	0.529167	14.2875	0.792493	0.290566	0.709434	0.998113	0	0.711321	0.00377358	0.284906	0.987645	0.119467	1.71509	0.357547	84.3211	0.0490566	0	0	0.807547	0.758491	1	0	0	0.95283	0.0509434	0.00377358	3.56792	0.513585	0.237736	0.0490566	0.711321	0	0	0.635989	0.998113	0.00188679
OOS_51	2014	OOS	OOS_REWET	0.364046	0.146299	18.1145	0.369763	0.39385	0.816776	0.665404	6.47218	0.78174	7.4106	0.54106	13.8009	0.750122	0.402226	0.597774	0.99841	0	0.755167	0.00317965	0.241653	0.833682	0.100951	1.91733	0.458665	88.1613	0.198728	0	0	0.837838	0.798092	1	0	0	0.960254	0.0429253	0.00476947	3.79491	0.558983	0.200318	0.0413355	0.599364	0	0.0623053	0.545171	0.99841	0.00158983
OOS_52	2014	OOS	OOS_REWET	0.349958	0.141488	20.0873	0.407767	0.385095	0.796171	0.652342	6.24463	0.749233	7.21322	0.521322	14.0572	0.732108	0.338284	0.661716	0.99835	0	0.622112	0.00330033	0.374587	1.23323	0.138874	1.62706	0.313531	66.2049	0.00330033	0	0	0.665017	0.665017	1	0	0	0.99835	0.0049505	0.0429043	3.33168	0.466337	0.330033	0.00825082	0.661716	0	0	0.526932	0.99835	0.00165017
OOS_53	2014	OOS	OOS_REWET	0.484263	0.184336	17.7129	0.367655	0.379753	0.783598	0.666667	6.79681	0.828116	7.40637	0.540637	13.5406	0.853593	0.203187	0.796813	1	0	0.796813	0	0.203187	1.98494	0.157084	1.8008	0.400398	59.4394	0	0	0	0.800797	0.800797	1	0	0	1	0	0.00398406	3.60159	0.520319	0.199203	0	0.800797	0	0.712657	0.00114025	1	0
OOS_54	2014	OOS	OOS_REWET	0.416	0.164315	17.9856	0.372684	0.393826	0.81672	0.679487	7	0.857143	7.23333	0.523333	12.9006	0.669073	0.166667	0.833333	1	0	0.966667	0	0.0333333	0.602222	0.0844346	2.16667	0.583333	89.4246	0.133333	0	0	0.966667	1	1	0	0	1	0	0	4.1	0.62	0	0	0.866667	0	0.117509	0.00117509	1	0
OOS_55	2014	OOS	OOS_REWET	0.758425	0.2668	12.5138	0.266448	0.296931	0.588673	0.643799	5.47493	0.639276	8.80185	0.680185	20.3811	1.77885	0.470976	0.529024	1	0	0.00131926	0.529024	0.403694	7.15727	0.184729	1.9982	0.499101	65.9733	0.200528	0	0	0.266491	0.200528	0.998681	0	0	0.997361	0	0.133245	2.66711	0.333421	0.527704	0.336412	0.134565	0.00131926	0.355805	0.0389513	1	0
OOS_56	2014	OOS	OOS_REWET	0.369001	0.146454	26.0133	0.46557	0.250599	0.479627	0.696191	5.64128	0.663039	6.50372	0.450372	20.7997	1.99343	0.911426	0.088574	1	0	0.088574	0.00088574	0.91054	0.470046	0.0547549	1.91054	0.45527	86.4743	0.0894597	0	0	1	0.908769	1	0.00177148	0.267493	1	0	0.820195	4.26749	0.653499	0	0.267493	0.732507	0	0	0.0432203	1	0
OOS_57	2014	OOS	OOS_REWET	1.096	0.333407	13.912	0.292682	0.35757	0.73139	0.696323	5.27093	0.610133	8.44216	0.644216	21.2154	0.93494	0.651446	0.348554	0.42618	0.572298	0.305936	0.00152207	0.692542	1.05735	0.129351	2.67778	0.838889	90.0941	0.00152207	0	0	0.305936	0.380518	0.960426	0	0	0.388128	0	0.00152207	2.12044	0.224089	0.00304414	0.00304414	0.38204	0.0395738	0.355218	0.171975	1	0
OOS_58	2014	OOS	OOS_REWET	0.529435	0.193155	19.6047	0.355729	0.290938	0.574568	0.720459	5.40344	0.629063	8.04324	0.604324	20.3118	2.21812	0.702381	0.297619	0.998677	0.00132275	0.0343915	0.132275	0.833333	0.230263	0.0352441	1.89815	0.449074	76.5819	0.399471	0	0	0.832011	0.597884	1	0	0.00132275	1	0.0026455	0.398148	3.83069	0.566138	0.00132275	0.400794	0.597884	0	0	0.568828	1	0
OOS_59	2014	OOS	OOS_REWET	0.907343	0.305532	16.3914	0.343345	0.321957	0.647572	0.827335	6.13111	0.733015	8.64093	0.664093	24.0537	1.87769	0.998715	0.00128535	1	0	0.12982	0.128535	0.741645	0.81724	0.0850819	2.12887	0.564433	65.7139	0.48329	0	0	0.48329	0.257069	0.997429	0	0	0.996144	0	0	3.22552	0.445103	0.128535	0.611825	0.257069	0.00257069	0.0508647	0.153611	1	0
OOS_6	2000	OOS	OOS_REWET	1.24008	0.368248	12.6533	0.268412	0.357063	0.730196	0.726562	4.97854	0.568363	8.59432	0.659432	22.2152	0.955394	0.728832	0.271168	0.27224	0.670954	0.216506	0.00107181	0.72776	1.14922	0.138289	2.76617	0.883087	69.5238	0.00107181	0	0	0.215434	0.267953	0.944266	0	0	0.274384	0.00107181	0.00214362	1.80159	0.160317	0.00107181	0.00535906	0.267953	0.0546624	0.157871	0.114118	0.997856	0.00214362
OOS_60	2014	OOS	OOS_REWET	0.213333	0.0742783	42.1691	0.581961	0.164456	0.276886	0.733333	5.6	0.657143	11.3333	0.933333	23.5067	1.23737	0.3	0	0.3	0	0	0.04	0.24	0.124154	0.0216727	1.61538	0.307692	49.8371	0	0	0	0	0.08	0.3	0	0	0.14	0	0	1.73333	0.146667	0	0.22	0.08	0	0	0	0.3	0
OOS_61	2014	OOS	OOS_REWET	1.07118	0.335959	21.0177	0.41828	0.2533	0.485984	0.797235	5.87465	0.696379	8.02675	0.602675	22.0583	2.42997	0.999078	0.000921659	0.997235	0	0.00368664	0.116129	0.880184	0.828207	0.106265	1.90599	0.452995	69.3492	0.0940092	0	0.000921659	0.975115	0.787097	0.999078	0.0930876	0.764977	1	0.186175	0.0285714	4.71429	0.742857	0.0230415	0.284793	0.692166	0	0	0.00275735	0.999078	0.000921659
OOS_62	2014	OOS	OOS_REWET	1.34176	0.392951	11.7251	0.251781	0.353667	0.722202	0.761639	4.60174	0.514534	8.80348	0.680348	23.4121	0.990189	0.873449	0.126551	0.224566	0.775434	0.127792	0.0322581	0.83995	1.23983	0.145536	2.83851	0.919255	50.4608	0.00124069	0	0	0.12531	0.186104	1	0	0	0.224566	0	0.00248139	1.53722	0.107444	0.0322581	0.00496278	0.186104	0	0.356867	0.0787037	1	0
OOS_63	2014	OOS	OOS_REWET	0.486225	0.184375	17.1812	0.349435	0.369395	0.759221	0.719828	6.73452	0.819218	7.52787	0.552787	15.2503	1.06499	0.238195	0.761805	1	0	0.682057	0	0.317943	0.507807	0.0720334	2.10399	0.551996	74.4101	0.158447	0	0	0.89297	0.865687	0.998951	0	0	0.972718	0.00104932	0.157398	3.89286	0.578571	0.0262329	0.133263	0.813221	0.00104932	0.172414	0.00517241	1	0
OOS_64	2014	OOS	OOS_REWET	0.661148	0.235545	25.0968	0.4349	0.273853	0.534357	0.752778	6.55208	0.793155	9.15328	0.715328	25.6064	1.37333	0.541956	0.0637224	0.605678	0	0.00189274	0.0958991	0.492114	0.181241	0.0261728	2.81524	0.907621	66.0799	0	0	0	0.0164038	0.239117	0.368454	0	0.00126183	0.367823	0.000630915	0	2.69521	0.339041	0.0637224	0.0675079	0.237224	0.237224	0	0.0840336	0.605678	0
OOS_65	2014	OOS	OOS_REWET	0.768428	0.265332	18.5964	0.36795	0.267346	0.519043	0.735493	5.51721	0.645315	8.78543	0.678543	24.2831	2.42706	0.795547	0.204453	1	0	0.00202429	0.380567	0.617409	10.7641	0.252241	2	0.5	70.3283	0.00303644	0	0	0.311741	0.104251	1	0.102227	0.206478	0.996964	0.00202429	0.00101215	2.7247	0.344939	0.380567	0.415992	0.203441	0	0	0	1	0
OOS_7	2000	OOS	OOS_REWET	0.543657	0.198799	17.1984	0.314443	0.282773	0.555351	0.69308	5.8819	0.697414	8.13754	0.613754	20.1074	2.80336	0.630148	0.369852	0.979021	0.001554	0.003108	0.0979021	0.89899	0.143058	0.0190966	2.05672	0.528361	69.4556	0.449883	0	0	0.882673	0.51049	1	0	0.003885	1	0.002331	0.798757	3.84693	0.569386	0.019425	0.491841	0.488733	0	0	0.289735	1	0
OOS_8	2000	OOS	OOS_REWET	0.957039	0.312753	17.3215	0.354202	0.309503	0.618261	0.814421	5.46543	0.637918	8.42287	0.642287	23.4043	2.05778	0.999113	0.000886525	1	0	0.0886525	0.554078	0.35727	3.70606	0.186902	2.02128	0.510638	62.7294	0.421099	0	0	0.423759	0.0230496	1	0	0.000886525	0.911348	0.000886525	0	2.78014	0.356028	0.554078	0.423759	0.0221631	0	0	0.00176991	1	0
OOS_9	2000	OOS	OOS_REWET	0.00167715	0.000583949	144.249	0.980139	0.0509124	0.00965522	0.464135	5.87002	0.695717	11.9423	0.994235	33.3845	1.42065	1	0	1	0	0	0.0545073	0.0272537	0.121107	0.0211746	1.07143	0.0357143	71.9473	0.917191	0	0	0	0.00104822	0.0828092	0	0	0.972746	0	0	1.97379	0.194759	0	0.998952	0.00104822	0	0	0	1	0
PLI_B1_14	2014	PLI	PLI_REWET	0.652747	0.233704	27.1823	0.476194	0.239543	0.453608	0.772254	5.85582	0.693689	8.1074	0.61074	15.7528	1.19294	1	0	0.99858	0.000710227	0.00142045	0.230824	0.767756	0.315939	0.0437017	1.8281	0.414052	65.7285	0.0724432	0	0.0177557	0.483665	0.267756	0.661932	0.0362216	0.106534	0.642756	0.00213068	0.106534	3.45445	0.49089	0.142045	0.271307	0.24858	0.337358	0	0.0651042	1	0
PLI_B1_95	1995	PLI	PLI_BEFORE	0.429964	0.163696	25.0792	0.459132	0.231862	0.43553	0.667183	5.85658	0.693798	7.24729	0.524729	22.3076	1.74671	0.848866	0.0503778	0.848363	0.0503778	0.127456	0.113854	0.75869	1.11525	0.101255	1.66898	0.334491	64.2988	0.113854	0	0	0.469018	0.405542	0.735013	0.0125945	0.188917	0.657935	0.177834	0.17733	3.45485	0.49097	0.138539	0.343073	0.264987	0.202015	0.0881446	0.0348171	1	0
PLI_B2_14	2014	PLI	PLI_REWET	0.320987	0.127086	21.2224	0.405279	0.255618	0.491441	0.672442	5.08381	0.583401	8.63176	0.663176	20.9812	2.3523	0.99937	0.00063012	0.99937	0	0.0170132	0.426591	0.556396	1.152	0.12714	1.37412	0.18706	58.538	0.0649023	0	0	0.160681	0.177064	0.747322	0.00126024	0.143037	0.84058	0.0649023	0.0170132	2.16901	0.233803	0.441714	0.493384	0.0327662	0.015753	0.140994	0.264364	1	0
PLI_B2_95	1995	PLI	PLI_BEFORE	0.406421	0.155659	22.6381	0.43248	0.250251	0.478808	0.716564	5.30929	0.615613	7.7949	0.57949	20.857	1.67085	0.998907	0.0010929	0.945355	0.0546448	0.111475	0.35847	0.528962	0.972876	0.114489	1.71961	0.359803	70.6359	0.0338798	0	0	0.416393	0.498361	0.888525	0.0295082	0.300546	0.855738	0.0579235	0.274317	3.02957	0.405915	0.27541	0.419672	0.274317	0.00218579	0	0.406856	0.998907	0.0010929
PLI_B3_14	2014	PLI	PLI_REWET	0.377332	0.146981	25.49	0.461847	0.213723	0.392838	0.731894	5.40144	0.628777	7.84399	0.584399	20.0639	2.19179	0.999281	0.000719424	0.998561	0.000719424	0.0395683	0.217986	0.742446	1.19209	0.125827	1.64752	0.323758	65.3447	0.0208633	0	0.000719424	0.399281	0.4	0.926619	0.0028777	0.179856	0.76259	0.0194245	0.198561	2.9038	0.38076	0.0920863	0.617266	0.198561	0.0726619	0.269151	0.0724638	1	0
PLI_B3_95	1995	PLI	PLI_BEFORE	0.363249	0.142049	23.584	0.448698	0.278398	0.545054	0.637616	5.34052	0.620074	7.58108	0.558108	19.943	1.46189	0.97664	0.0233603	0.97664	0.0233603	0.158131	0.159928	0.659479	1.02906	0.118616	1.49079	0.245396	53.7156	0.0916442	0	0.000898473	0.477987	0.519317	0.998203	0.00269542	0.226415	0.859838	0.0907457	0.20575	3.18272	0.436544	0.337826	0.368374	0.269542	0.00179695	0.321502	0.105453	1	0
PLI_B4_14	2014	PLI	PLI_REWET	0.412007	0.154788	21.5473	0.420649	0.232368	0.436719	0.762792	5.55042	0.65006	7.63566	0.563566	20.8996	1.94627	0.999358	0.000642261	0.983301	0.0160565	0.129094	0.19332	0.677585	0.81534	0.093974	1.82157	0.410784	63.0736	0.208735	0	0.000642261	0.483622	0.515735	0.998073	0.0488118	0.24149	0.757225	0.0969814	0.176622	3.25852	0.451704	0.0802826	0.676943	0.160565	0.00128452	0.175009	0.140007	1	0
PLI_B4_95	1995	PLI	PLI_BEFORE	0.310421	0.125901	20.7839	0.402605	0.26889	0.522675	0.674505	5.51109	0.644441	7.96281	0.596281	17.9974	1.53295	0.973817	0.0251762	0.995972	0.0040282	0.154079	0.180262	0.66566	0.548899	0.0725871	1.78571	0.392857	77.1186	0.154079	0	0.0020141	0.289023	0.509567	0.898288	0.0533736	0.254783	0.769386	0.00503525	0.330312	2.93347	0.386694	0.378651	0.241692	0.251762	0.00100705	0.348189	0.0986072	0.997986	0.00100705
PLI_B5_14	2014	PLI	PLI_REWET	0.608634	0.211266	25.8732	0.46914	0.218786	0.404755	0.762963	5.75845	0.679779	8.21627	0.621627	25.3656	2.21586	0.877295	0.122705	0.996135	0.00193237	0.00193237	0.171014	0.827053	0.870752	0.101153	2.19661	0.598305	48.895	0.00386473	0	0	0.270531	0.195169	0.877295	0.0966184	0.411594	0.852174	0.026087	0.0483092	3.08251	0.416502	0.121739	0.610628	0.145894	0.120773	0	0	1	0
PLI_B5_95	1995	PLI	PLI_BEFORE	0.569809	0.208651	19.5559	0.392346	0.275435	0.538081	0.756385	5.44695	0.635279	8.17457	0.617457	19.6387	1.99725	0.999018	0.000982318	0.97446	0.0255403	0.0510806	0.374263	0.574656	0.964521	0.11492	1.92118	0.460591	84.3689	0.248527	0	0	0.475442	0.251473	0.998035	0.024558	0.223969	0.627701	0.00491159	0.222986	2.85531	0.371063	0.468566	0.259332	0.270138	0.00196464	0.131666	0.198157	1	0
PLI_B6_14	2014	PLI	PLI_REWET	0.436848	0.14505	51.213	0.606446	0.189311	0.335383	0.597748	4.34595	0.477992	10.0756	0.807563	22.194	1.15812	0.995946	0.00405405	0.998649	0	0.00135135	0.813514	0.151351	1.07487	0.118773	2.08307	0.541534	78.6851	0.00135135	0	0	0.0797297	0.00675676	0.931081	0.00135135	0.00675676	0.894595	0.0027027	0.0027027	2.06386	0.212772	0.272973	0.654054	0.0378378	0.0351351	0	0	0.966216	0.0337838
PLI_B6_95	1995	PLI	PLI_BEFORE	0.603115	0.220135	18.6409	0.349994	0.257125	0.494987	0.488301	5.10478	0.586397	9.24542	0.724542	24.1227	1.91388	0.364191	0.635809	0.998983	0.00101729	0.00101729	0.81587	0.183113	0.797126	0.107005	2.24104	0.620521	88.5394	0.0264496	0	0	0.0325534	0.00203459	0.998983	0.00101729	0.0274669	0.793489	0	0.00203459	1.88391	0.176782	0.76297	0.233978	0.00203459	0.00101729	0	0	1	0
RR_1_1998	1998	RR	RR_BEFORE	0.309596	0.123704	25.0966	0.471097	0.205686	0.373924	0.569767	4.69186	0.527409	5.51497	0.351497	23.9012	2.81558	0.965116	0.0348837	0.994186	0.00581395	0.540698	0	0.459302	0.803015	0.0979805	1.99405	0.497024	88.4832	0.0116279	0	0	0.534884	0.25	0.534884	0.244186	0.226744	0.534884	0	0.296512	4.36957	0.673913	0	0.610465	0.389535	0	0	0	0.994186	0.00581395
RR_10_1998	1998	RR	RR_BEFORE	0.269391	0.108942	24.9917	0.46922	0.210956	0.386325	0.885417	5.04018	0.577168	6.78829	0.478829	24.332	3.14694	0.991071	0.00892857	0.995536	0	0.0580357	0	0.941964	1.54584	0.155256	1.98611	0.493056	85.9017	0.00892857	0	0	0.991071	0.651786	0.995536	0.294643	0.816964	0.995536	0.00446429	0.120536	4.77578	0.755157	0	0.651786	0.348214	0	0	0	0.995536	0.00446429
RR_100_1998	1998	RR	RR_BEFORE	0.555421	0.202033	24.6068	0.466384	0.278689	0.545739	0.796117	5.39806	0.628294	5.73288	0.373288	22.3863	2.2493	1	0	1	0	0.315534	0	0.684466	1.0201	0.107202	1.70244	0.35122	90.3574	0	0	0	0.995146	0.402913	0.995146	0.587379	0.199029	0.995146	0.00485437	0.490291	4.19512	0.639024	0	0.00970874	0.990291	0	0	0	1	0
RR_117_1998	1998	RR	RR_BEFORE	0.839368	0.27937	23.4969	0.437762	0.255025	0.490045	0.529262	6.2	0.742857	6.90698	0.490698	27.6479	2.67048	0.671756	0.320611	0.694656	0	0.0229008	0.0152672	0.954198	1.80512	0.123578	2	0.5	69.6134	0.0152672	0	0	0.633588	0.526718	0.977099	0.0687023	0.0916031	0.969466	0.0152672	0.21374	3.35938	0.471875	0.0152672	0.282443	0.694656	0.00763359	0	0	0.977099	0.0229008
RR_124_1998	1998	RR	RR_BEFORE	0.569057	0.201669	25.9695	0.477437	0.258151	0.497401	0.785548	5.62937	0.661339	6.31148	0.431148	22.8011	2.02738	0.993007	0.00699301	0.993007	0	0.174825	0.00699301	0.818182	0.766298	0.0895239	2.14388	0.571942	81.3748	0.00699301	0	0	0.979021	0.65035	1	0.300699	0.524476	1	0.00699301	0.573427	4.46154	0.692308	0.00699301	0.0559441	0.937063	0	0	0	0.986014	0.013986
RR_133_1998	1998	RR	RR_BEFORE	0.741867	0.242633	26.5935	0.483061	0.245053	0.466575	0.995338	5.98601	0.712288	7.99301	0.599301	22.5019	2.33387	1	0	1	0	0.559441	0	0.440559	0.481676	0.0704899	1.98413	0.492063	49.814	0	0	0	1	0.433566	1	0.00699301	0.433566	1	0	0	3.87413	0.574825	0	0.00699301	0.993007	0	0	0	1	0
RR_142_1998	1998	RR	RR_BEFORE	0.345545	0.136086	27.8347	0.496459	0.224412	0.417995	0.88935	5.61826	0.659751	7.31667	0.531667	23.9131	3.1202	0.983402	0.0165975	1	0	0.59751	0	0.40249	0.806609	0.0917047	1.98347	0.491736	87.8636	0.0248963	0	0.00414938	0.995851	0.356846	1	0.120332	0.377593	0.995851	0.00414938	0.116183	3.87552	0.575104	0	0.290456	0.709544	0	0	0	1	0
RR_151_1998	1998	RR	RR_BEFORE	0.409896	0.157502	27.1584	0.492339	0.233716	0.439893	0.832051	5.26923	0.60989	6.82479	0.482479	25.4099	3.00684	0.996154	0.00384615	0.996154	0.00384615	0.265385	0	0.734615	0.967962	0.103229	1.87727	0.438636	89.5354	0.0115385	0	0	0.992308	0.357692	0.996154	0.473077	0.573077	0.996154	0.00384615	0.169231	4.41699	0.683398	0	0.261538	0.738462	0	0	0	1	0
RR_160_1998	1998	RR	RR_BEFORE	0.484905	0.181365	24.7926	0.468031	0.237218	0.448134	0.91866	5.50718	0.643882	6.9633	0.49633	27.8889	2.48718	1	0	1	0	0.497608	0	0.502392	2.01894	0.189937	1.51923	0.259615	82.3126	0	0	0	0.995215	0.784689	0.995215	0.210526	0.492823	0.995215	0	0.00478469	4.49519	0.699038	0	0.301435	0.698565	0	0	0	0.995215	0.00478469
RR_169_1998	1998	RR	RR_BEFORE	0.520691	0.186263	24.4063	0.458886	0.220295	0.408305	0.788618	6.4878	0.783972	7.89431	0.589431	26.8526	2.22312	0.98374	0.0162602	0.99187	0	0.0325203	0	0.96748	0.550744	0.0420556	1.98319	0.491597	49.76	0.0162602	0	0.00813008	0.422764	0.390244	1	0.00813008	0.504065	0.97561	0.0406504	0.325203	3.3252	0.465041	0.00813008	0.934959	0.0569106	0	0	0	1	0
RR_177_1998	1998	RR	RR_BEFORE	0.794292	0.275673	15.815	0.332189	0.381113	0.786798	0.924324	6.64324	0.806178	9.65946	0.765946	23.8573	1.60808	0.891892	0.108108	0.994595	0.00540541	0.0216216	0.0108108	0.956757	5.64814	0.110762	2.68182	0.840909	53.4229	0.0162162	0	0	0.205405	0.827027	0.994595	0	0.0162162	0.972973	0.00540541	0.0108108	3.03243	0.406486	0	0.2	0.8	0	0	0	1	0
RR_185_1998	1998	RR	RR_BEFORE	1.53638	0.43561	18.217	0.367492	0.283295	0.55658	0.960784	5.95588	0.707983	9.77941	0.777941	18.1573	2.16614	0.941176	0.0588235	1	0	0	0.0294118	0.970588	0.144776	0.0242134	2.01493	0.507463	69.1063	0.0735294	0	0	0.0882353	0.0147059	1	0	0.0147059	0.985294	0	0.0588235	2.17647	0.235294	0.0147059	0.102941	0.882353	0	0	0	1	0
RR_19_1998	1998	RR	RR_BEFORE	0.657471	0.22365	24.5408	0.459116	0.247455	0.472228	0.821637	5.38158	0.62594	6.89545	0.489545	23.6141	2.77379	0.964912	0.0350877	1	0	0.0394737	0	0.960526	0.804972	0.0936927	1.99119	0.495595	64.2339	0.0175439	0	0	1	0.517544	1	0.438596	0.741228	1	0.00438597	0.22807	4.71491	0.742982	0	0.197368	0.802632	0	0	0	1	0
RR_194_1998	1998	RR	RR_BEFORE	0.995187	0.319235	16.405	0.321652	0.270794	0.527158	0.833333	5.77586	0.682266	7.94828	0.594828	20.7261	2.11574	0.764368	0.235632	0.988506	0.00574713	0.0229885	0.195402	0.781609	0.734239	0.0898801	1.97674	0.488372	67.4937	0.235632	0	0.00574713	0.775862	0.5	1	0.0402299	0.505747	0.965517	0.0114943	0.258621	4.02874	0.605747	0.178161	0.316092	0.505747	0	0	0	1	0
RR_203_1998	1998	RR	RR_BEFORE	1.13305	0.351925	18.8155	0.387	0.278176	0.544531	0.889439	5.74257	0.677511	7.94527	0.594527	22.357	2.19505	0.871287	0.128713	1	0	0.0049505	0.108911	0.886139	0.754765	0.0976744	1.98507	0.492537	71.7974	0.0049505	0	0	0.876238	0.717822	1	0.0346535	0.712871	0.99505	0.019802	0.0148515	4.34158	0.668317	0.113861	0.0445545	0.841584	0	0	0	0.990099	0.00990099
RR_212_1998	1998	RR	RR_BEFORE	0.681711	0.244207	15.9191	0.341634	0.281593	0.552574	0.763158	4.76974	0.538534	9.53947	0.753947	21.1677	2.23366	0.986842	0.0131579	1	0	0	0.809211	0.190789	1.41358	0.140351	1.97333	0.486667	48.932	0.00657895	0	0	0.177632	0.0131579	1	0.00657895	0.00657895	0.460526	0	0	1.67105	0.134211	0.940789	0.0460526	0.0131579	0	0	0	1	0
RR_221_1998	1998	RR	RR_BEFORE	0.333285	0.130649	25.1812	0.469225	0.222149	0.412668	0.824632	5.08032	0.582903	6.59919	0.459919	24.1305	3.10603	0.983936	0.0160643	0.995984	0.00401606	0.0722892	0	0.927711	1.25481	0.129731	1.99592	0.497959	75.7389	0.0200803	0	0	0.991968	0.546185	0.995984	0.417671	0.746988	0.995984	0	0.220884	4.73387	0.746774	0	0.522088	0.477912	0	0	0	1	0
RR_230_1998	1998	RR	RR_BEFORE	0.479857	0.179647	24.9281	0.468965	0.244302	0.464807	0.88755	5.46586	0.63798	6.59732	0.459732	26.7106	2.4395	0.995984	0.00401606	0.995984	0.00401606	0.425703	0	0.574297	1.73105	0.165736	1.60484	0.302419	76.83	0.00803213	0	0	0.995984	0.714859	0.995984	0.273092	0.473896	0.995984	0.00401606	0.13253	4.47581	0.695161	0	0.261044	0.738956	0	0	0	1	0
RR_239_1998	1998	RR	RR_BEFORE	0.852794	0.282256	23.2477	0.431155	0.251166	0.480962	0.771795	5.92248	0.703212	7.32308	0.532308	26.9071	2.57355	0.824427	0.167939	0.977099	0	0.0687023	0.0229008	0.900763	0.791514	0.0814513	1.93651	0.468254	54.0032	0.0610687	0	0	0.854962	0.59542	0.977099	0.0381679	0.412214	0.969466	0.0534351	0.221374	4	0.6	0.0229008	0.40458	0.557252	0.0152672	0	0	0.954198	0.0458015
RR_246_2012	2012	RR	RR_REWET	0.835073	0.281329	15.6777	0.281296	0.274167	0.535095	0.750487	6	0.714286	7.36257	0.536257	22.2386	1.90063	0.526316	0.473684	0.988304	0.00584795	0.0175439	0	0.982456	0.238029	0.0334925	1.97661	0.488304	92.609	0.473684	0	0	0.97076	0.497076	1	0.0350877	0.48538	0.994152	0	0.467836	4.45614	0.691228	0	0.51462	0.48538	0	0	0	1	0
RR_247_2012	2012	RR	RR_REWET	0.910647	0.294776	20.3745	0.39431	0.292996	0.579411	0.823529	5.59412	0.656303	8.55882	0.655882	24.2026	2.23708	0.994118	0.00588235	1	0	0	0.0294118	0.970588	0.716325	0.0988874	1.89157	0.445783	79.1156	0.00588235	0	0	0.947059	0.588235	1	0.0235294	0.5	0.994118	0	0.00588235	4.05882	0.611765	0.352941	0.0647059	0.582353	0	0	0	1	0
RR_249_2012	2012	RR	RR_REWET	0.27112	0.0894914	61.1696	0.675497	0.136032	0.209988	0.373188	4.84783	0.549689	10.3913	0.83913	24.4085	1.67075	0.98913	0.0108696	0.836957	0	0.0108696	0.663043	0.315217	0.64825	0.0843372	2.23333	0.616667	48.6667	0.0108696	0	0	0.141304	0.108696	1	0.0108696	0.0217391	0.913043	0	0.0108696	2.20652	0.241304	0.0108696	0.967391	0.0217391	0	0	0	0.836957	0.163043
RR_250_2012	2012	RR	RR_REWET	0.768947	0.241024	26.5147	0.445474	0.220445	0.408659	0.738351	5.7234	0.674772	9.97872	0.797872	22.8282	1.8429	0.914894	0.0851064	0.893617	0	0.0106383	0.265957	0.56383	4.9038	0.125227	1.83333	0.416667	54.3423	0	0	0	0.117021	0.117021	0.989362	0	0.0212766	0.840426	0.0106383	0	2.08511	0.217021	0.170213	0.468085	0.361702	0	0	0	0.904255	0.0957447
RR_251_2012	2012	RR	RR_REWET	0.913435	0.307179	16.7611	0.3573	0.318876	0.64032	0.984127	4.08163	0.440233	8.96599	0.696599	11.2957	0.630085	0.993197	0.00680272	1	0	0	0.959184	0.0340136	1.05884	0.132902	2.02041	0.510204	93.8353	0	0	0.00680272	0.0340136	0.0272109	0.993197	0.00680272	0.0272109	0.986395	0	0	2.09589	0.219178	0.959184	0.0408163	0	0	0	0	1	0
RR_252_2012	2012	RR	RR_REWET	0.710574	0.252951	15.4421	0.330133	0.316243	0.634124	0.813008	5.84146	0.691638	9.78049	0.778049	20.6654	1.95792	0.987805	0.0121951	0.993902	0	0.0121951	0.518293	0.469512	0.957967	0.0886335	2.40506	0.702532	57.4771	0.054878	0	0.00609756	0.0914634	0.390244	0.97561	0.00609756	0.0304878	0.487805	0.00609756	0.00609756	2.09375	0.21875	0.493902	0.109756	0.371951	0.0243902	0	0	0.993902	0.00609756
RR_253_2012	2012	RR	RR_REWET	0.614149	0.178712	44.048	0.532215	0.166014	0.280553	0.609415	5.36122	0.623031	10.7414	0.874144	22.5761	1.65	1	0	0.977186	0	0.0152091	0.555133	0.39924	0.13673	0.0200062	2.77778	0.888889	62.8851	0	0	0	0.39924	0.38403	1	0.00380228	0.00380228	0.619772	0	0	2.41065	0.282129	0.0152091	0.977186	0.00760456	0	0	0	0.980989	0.0190114
RR_254_2012	2012	RR	RR_REWET	0.680202	0.241021	77.631	0.789142	0.14563	0.232579	0.678899	5.91837	0.702624	11.8163	0.981633	36.6003	3.055	0.217391	0	0.0347826	0	0	0.191304	0.0217391	1.42794	0.145993	1.14286	0.0714286	83.1843	0.173913	0	0	0	0	0.652174	0.0173913	0	0.652174	0	0	2.29333	0.258667	0	0.652174	0	0	0	0	0.652174	0
RR_255_2012	2012	RR	RR_REWET	0.724589	0.22928	29.0945	0.428501	0.192945	0.343936	0.633929	5.42029	0.63147	10.2681	0.826812	23.4484	0.506431	0.992754	0.00724638	0.804348	0	0	0.318841	0.652174	4.1705	0.213101	2.03191	0.515957	73.9214	0	0	0	0.507246	0.0652174	0.992754	0	0.00724638	0.507246	0.0144928	0	2.07971	0.215942	0.00724638	0.992754	0	0	0	0	0.992754	0.00724638
RR_256_2012	2012	RR	RR_REWET	0.477072	0.157129	58.5035	0.695917	0.153234	0.250475	0.45155	4.98288	0.568982	11.4861	0.948611	32.0882	1.33476	0.673611	0.00231482	0.398148	0	0	0.928241	0.0625	2.50441	0.165335	2.625	0.8125	38.3636	0.416667	0	0	0.00231482	0.0578704	1	0	0	0.675926	0	0	2.15278	0.230556	0.00231482	0.615741	0.0578704	0	0	0	1	0
RR_257_2012	2012	RR	RR_REWET	1.29328	0.390631	20.4268	0.411777	0.254509	0.48883	0.963542	5.97656	0.710938	8.04688	0.604688	22.258	2.30223	0.992188	0.0078125	0.96875	0	0.0390625	0	0.960938	1.04118	0.099378	1.99219	0.496094	67.4516	0	0	0	0.945312	0.945312	1	0.0078125	0.945312	0.992188	0.0078125	0	4.83594	0.767188	0	0.0625	0.9375	0	0	0	0.96875	0.03125
RR_258_2012	2012	RR	RR_REWET	0.577176	0.214859	23.5651	0.437496	0.339431	0.688697	0.67354	5.56701	0.65243	8.6701	0.66701	28.7158	2.08764	0.994845	0.00515464	1	0	0	0	1	0.806186	0.104592	1.58763	0.293814	61.9004	0.00515464	0	0	1	0.561856	1	0.0206186	0.170103	1	0	0.00515464	3.75773	0.551546	0.412371	0.00515464	0.582474	0	0	0	1	0
RR_259_2012	2012	RR	RR_REWET	0.202912	0.0695759	46.9828	0.613686	0.15536	0.255478	0.61136	5.13556	0.590794	10.9313	0.893126	25.6649	1.27076	0.995565	0.0022173	0.931264	0	0.0022173	0.625277	0.181818	0.584389	0.0734651	1.40329	0.201646	76.2227	0.0243902	0	0	0.0288248	0.00443459	0.995565	0.0022173	0.00665188	0.802661	0.0022173	0.0022173	1.86889	0.173778	0.172949	0.813747	0.0110865	0.0022173	0	0	0.995565	0.0022173
RR_260_2012	2012	RR	RR_REWET	0.746302	0.214669	35.0946	0.51246	0.198783	0.357676	0.661922	5.96797	0.70971	10.8683	0.886833	23.4405	1.87185	1	0	0.992883	0	0.00355872	0.441281	0.501779	0.273452	0.0378103	2.13376	0.566879	50.3153	0	0	0	0.145907	0.142349	1	0.0142349	0	0.857651	0	0	2.16014	0.232028	0	0.715302	0.284698	0	0	0	0.992883	0.00711744
RR_261_2012	2012	RR	RR_REWET	0.408141	0.141021	33.7822	0.5014	0.198349	0.356655	0.755556	5.73333	0.67619	11.2	0.92	34.1095	5.61	0.0816327	0	0.0714286	0	0	0.0357143	0.0459184	2.7608	0.163995	1.1	0.05	50	0	0	0	0	0	0.0816327	0.0408163	0	0.0816327	0	0	2.5	0.3	0	0.0816327	0	0	0	0	0.0816327	0
RR_262_2012	2012	RR	RR_REWET	0.421951	0.164733	24.4809	0.451578	0.239253	0.452923	0.875817	6.01961	0.717087	9.2451	0.72451	33.5747	2.00174	1	0	0.911765	0	0.392157	0.0196078	0.588235	0.555231	0.0781163	1.27419	0.137097	61.7304	0.0294118	0	0	0.509804	0.0980392	1	0.392157	0.0686275	1	0	0.00980392	3.09804	0.419608	0.00980392	0.509804	0.480392	0	0	0	0.911765	0.0882353
RR_263_2012	2012	RR	RR_REWET	0.491968	0.181393	25.7813	0.435297	0.233503	0.43939	0.847518	5.68085	0.668693	9.69149	0.769149	30.4705	1.48565	0.989362	0.0106383	0.946809	0	0.159574	0.180851	0.659574	0.635141	0.0861828	1.40845	0.204225	54.363	0.0638298	0	0	0.297872	0.106383	1	0.425532	0.117021	1	0.0106383	0.0531915	3.01064	0.402128	0.0851064	0.659574	0.255319	0	0	0	0.946809	0.0531915
RR_264_2012	2012	RR	RR_REWET	0.581684	0.20768	26.2541	0.467653	0.205474	0.373424	0.628692	6.34177	0.76311	8.83544	0.683544	22.8268	1.68864	1	0	0.708861	0	0.189873	0.0379747	0.772152	0.701983	0.0869848	1.83871	0.419355	82.8864	0.113924	0	0	0.379747	0.164557	1	0.101266	0.278481	1	0.101266	0.101266	3.03797	0.407595	0.0126582	0.632911	0.35443	0	0	0	0.708861	0.291139
RR_265_2012	2012	RR	RR_REWET	0.484149	0.158306	65.881	0.733028	0.130224	0.196318	0.465021	5.53636	0.648052	11.7471	0.974706	32.5691	0.845639	0.647059	0	0.523529	0	0	0.858824	0.00588235	1.59911	0.148741	1.125	0.0625	56.2263	0.517647	0	0	0	0.00588235	0.952941	0	0	0.647059	0	0	2.12353	0.224706	0	0.641176	0.00588235	0	0	0	1	0
RR_266_2012	2012	RR	RR_REWET	0.334082	0.109324	66.2232	0.73856	0.13179	0.200006	0.425287	5.44138	0.634483	11.6865	0.968649	31.4007	0.845639	0.783784	0	0.67027	0	0	0.87027	0.00540541	1.59911	0.148741	1.125	0.0625	56.8332	0.367568	0	0	0	0.00540541	0.956757	0	0	0.783784	0	0	2.11351	0.222703	0	0.778378	0.00540541	0	0	0	1	0
RR_267_2012	2012	RR	RR_REWET	0.289286	0.0946903	60.735	0.727833	0.148113	0.238421	0.333333	5.66667	0.666667	11.8571	0.985714	30.0667	NA	0.857143	0	0.714286	0	0	1	0	2.74484	0.244851	NA	NA	88.8082	0.285714	0	0	0	0	1	0	0	0.857143	0	0	2.14286	0.228571	0	0.857143	0	0	0	0	1	0
RR_268_2012	2012	RR	RR_REWET	0.561154	0.189868	47.8447	0.570034	0.213159	0.391511	0.755556	5.13514	0.590734	10.4872	0.848718	27.3537	1.51729	0.948718	0	0.820513	0	0	0.794872	0.0769231	1.28055	0.144191	1.9	0.45	58.8744	0.25641	0	0	0.025641	0	0.897436	0.025641	0.025641	0.974359	0.025641	0	2.20513	0.241026	0.410256	0.564103	0	0	0	0	0.948718	0.025641
RR_269_2012	2012	RR	RR_REWET	0.52745	0.170044	60.6066	0.705301	0.147881	0.237876	0.4	5.89474	0.699248	11.85	0.985	33.3316	1.57585	0.95	0	0.55	0	0	0.9	0.05	2.44652	0.218844	3	1	69.027	0.5	0	0	0.05	0.05	0.95	0	0	0.9	0	0	2.45	0.29	0	0.95	0	0	0	0	1	0
RR_270_2012	2012	RR	RR_REWET	0.153519	0.052811	93.4405	0.778726	0.136631	0.211398	0.597701	5.77736	0.68248	11.463	0.946296	31.0753	1.44107	0.981481	0	0.977778	0	0	0.407407	0.0925926	0.525571	0.0669356	2.16949	0.584746	79.5909	0.466667	0	0	0.0037037	0.0925926	0.555556	0	0	0.97037	0	0	2.08889	0.217778	0.0703704	0.822222	0.0925926	0	0	0	0.996296	0
RR_271_2012	2012	RR	RR_REWET	0.319661	0.127844	21.7493	0.422635	0.332445	0.672256	0.691571	5.4023	0.6289	8.24713	0.624713	20.7236	1.68529	0.988506	0.0114943	0.994253	0	0.0172414	0.00574713	0.977011	0.9961	0.0991063	1.2093	0.104651	75.9567	0.0632184	0	0	0.293103	0.258621	1	0.0517241	0.143678	0.994253	0.0114943	0.0574713	2.8046	0.36092	0.574713	0.189655	0.235632	0	0	0	0.994253	0.00574713
RR_272_2012	2012	RR	RR_REWET	0.995439	0.314116	23.6865	0.44938	0.240604	0.456104	0.820896	6.1194	0.731343	8.1791	0.61791	22.801	2.25651	1	0	0.850746	0	0.126866	0	0.873134	0.796583	0.0986309	1.94118	0.470588	74.8395	0	0	0	0.80597	0.671642	1	0.0373134	0.671642	0.992537	0.0223881	0	4.1791	0.635821	0	0.223881	0.776119	0	0	0	0.850746	0.149254
RR_273_2012	2012	RR	RR_REWET	0.244157	0.0844388	53.4645	0.633133	0.190312	0.33774	0.531194	5.41361	0.630516	10.7906	0.879058	27.2918	1.48823	0.973822	0.026178	1	0	0.0104712	0.675393	0.251309	3.46067	0.100453	2.19355	0.596774	78.4588	0.0471204	0	0	0.0837696	0.136126	0.973822	0.0052356	0.0157068	0.984293	0.0104712	0	2.25789	0.251579	0.0471204	0.780105	0.167539	0.0052356	0	0	1	0
RR_28_1998	1998	RR	RR_BEFORE	0.484546	0.176823	27.0806	0.490356	0.221989	0.412292	0.791091	5.26267	0.608953	6.98558	0.498558	26.19	3.01646	0.981567	0.0184332	0.990783	0.0046083	0.0921659	0	0.907834	0.964139	0.105588	2.06132	0.53066	81.9651	0.0046083	0	0	0.976959	0.543779	0.981567	0.387097	0.875576	0.976959	0.00921659	0.129032	4.83568	0.767136	0	0.327189	0.672811	0	0	0	0.990783	0.00921659
RR_37_1998	1998	RR	RR_BEFORE	0.454602	0.172029	25.2057	0.472225	0.240691	0.456309	0.887482	5.50633	0.643761	6.51111	0.451111	26.5864	2.31271	0.995781	0.00421941	1	0	0.42616	0	0.57384	1.81244	0.173512	1.68644	0.34322	89.1189	0	0	0	1	0.797468	1	0.198312	0.476793	1	0.00843882	0.198312	4.47257	0.694515	0	0.261603	0.738397	0	0	0	0.991561	0.00843882
RR_46_1998	1998	RR	RR_BEFORE	0.420233	0.164395	29.9811	0.518064	0.22623	0.422274	0.64966	5.69388	0.670554	6.42268	0.442268	24.0209	2.1056	0.94898	0.0510204	0.979592	0	0.0408163	0.0102041	0.94898	0.334176	0.0517418	2.58333	0.791667	77.6499	0.0306122	0	0	0.969388	0.653061	1	0.214286	0.846939	0.989796	0.0204082	0.653061	4.70408	0.740816	0.0102041	0.0816327	0.908163	0	0	0	0.979592	0.0204082
RR_55_1998	1998	RR	RR_BEFORE	0.523305	0.195532	24.9041	0.433262	0.236975	0.447562	0.681034	5.53448	0.647783	6.87931	0.487931	24.0158	2.59836	0.758621	0.241379	0.982759	0	0.0517241	0.0172414	0.922414	0.388895	0.0509434	2.21429	0.607143	77.8053	0.189655	0	0	0.974138	0.318966	1	0.353448	0.646552	0.982759	0.0172414	0.405172	4.46552	0.693103	0	0.318966	0.681034	0	0	0	0.982759	0.0172414
RR_64_1998	1998	RR	RR_BEFORE	0.564918	0.209878	24.4916	0.46522	0.269011	0.52296	0.886525	5.64894	0.664134	5.82353	0.382353	26.6201	2.0145	0.994681	0.00531915	1	0	0.648936	0	0.351064	1.86083	0.174086	1.35829	0.179144	66.9041	0	0	0	0.994681	0.664894	0.994681	0.319149	0.132979	0.994681	0	0.212766	4.12299	0.624599	0	0.0265957	0.973404	0	0	0	1	0
RR_73_1998	1998	RR	RR_BEFORE	1.06259	0.331525	22.2175	0.43452	0.264001	0.51117	0.910985	5.74432	0.67776	7.46512	0.546512	22.5863	2.4538	1	0	1	0	0.0454545	0	0.954545	0.617491	0.0852691	1.96512	0.482558	49.3333	0	0	0	0.994318	0.715909	1	0.261364	0.801136	1	0	0.142045	4.77273	0.754545	0	0.00568182	0.994318	0	0	0	1	0
RR_82_1998	1998	RR	RR_BEFORE	0.370353	0.147187	29.8405	0.521704	0.24328	0.462402	0.872549	5.61029	0.658613	7.22727	0.522727	23.3946	2.83137	1	0	0.985294	0.00735294	0.632353	0.00735294	0.360294	0.36254	0.0526607	1.89286	0.446429	74.1683	0.0147059	0	0	0.985294	0.0441176	0.992647	0.345588	0.169118	0.992647	0	0.198529	3.57037	0.514074	0	0.0367647	0.963235	0	0	0	0.992647	0.00735294
RR_91_1998	1998	RR	RR_BEFORE	1.53213	0.434037	20.1275	0.395393	0.276698	0.541053	0.955882	5.95522	0.707889	9.89706	0.789706	19.3631	2.2961	0.970588	0.0147059	0.970588	0	0.0147059	0.0441176	0.941176	1.06327	0.0453145	2	0.5	59.2787	0.0147059	0	0	0.0441176	0.0147059	1	0	0	1	0.0147059	0	2.07353	0.214706	0.0147059	0.0882353	0.897059	0	0	0	0.970588	0.0147059
SE_A1_2010	2010	SE	SE_REWET	0.531443	0.176197	18.1385	0.371694	0.373673	0.769288	0.620241	6.06959	0.724227	7.42151	0.542151	15.4859	0.908234	0.484536	0.515464	0.909794	0.0128866	0.603093	0.0257732	0.371134	0.82852	0.10232	1.76546	0.382732	84.3703	0.0773196	0	0	0.667526	0.706186	0.925258	0	0	0.912371	0.0902062	0.0128866	3.28866	0.457732	0.231959	0.0902062	0.57732	0	0	0.226537	1	0
SE_A1a_2010	2010	SE	SE_REWET	0.368154	0.145902	19.009	0.387045	0.380022	0.784231	0.647436	6.15385	0.736264	7.6875	0.56875	15.326	0.842039	0.538462	0.461538	0.923077	0	0.480769	0	0.519231	1.00681	0.114643	1.67308	0.336538	90.7688	0.0384615	0	0	0.519231	0.634615	0.980769	0.0192308	0	0.980769	0.0384615	0	3.17308	0.434615	0.346154	0.0576923	0.576923	0	0	0.0351759	1	0
SE_A1b_2010	2010	SE	SE_REWET	0.377121	0.150982	19.4113	0.39753	0.379465	0.78292	0.652015	6.62637	0.803768	7.20482	0.520482	13.5774	0.752746	0.230769	0.769231	1	0	0.813187	0	0.186813	0.819275	0.10515	1.81319	0.406593	89.0072	0.043956	0	0	0.813187	0.769231	0.956044	0	0	1	0.043956	0	3.58242	0.516484	0.0989011	0.043956	0.813187	0	0	0	1	0
SE_A2_2010	2010	SE	SE_REWET	0.543536	0.189845	14.2815	0.296552	0.346031	0.704233	0.597222	5.71429	0.673469	8.42308	0.642308	18.1136	0.99544	0.785714	0.214286	0.678571	0.142857	0.5	0.0178571	0.482143	0.567702	0.0762734	1.78571	0.392857	94.092	0.0714286	0	0	0.285714	0.553571	0.785714	0	0	0.767857	0.0714286	0	2.46429	0.292857	0.214286	0.0714286	0.285714	0	0	0.317647	1	0
SE_A2a_2010	2010	SE	SE_REWET	0.459175	0.167127	14.8613	0.306259	0.349268	0.711849	0.531532	5.8125	0.6875	8.14925	0.614925	16.8542	1.08704	0.75	0.25	0.75	0.075	0.525	0.0125	0.4625	0.585833	0.080946	1.4625	0.23125	84.1959	0.15	0	0	0.45	0.4875	0.725	0	0	0.9125	0.2	0	2.725	0.345	0.1875	0.2	0.2625	0	0	0.0526316	1	0
SE_A2b_2010	2010	SE	SE_REWET	0.6675	0.216988	14.478	0.297782	0.350537	0.714836	0.539683	5.2069	0.600985	8.54167	0.654167	20.6196	1.14245	0.896552	0.103448	0.551724	0.275862	0.241379	0	0.758621	0.78371	0.0971413	1.7931	0.396552	89.2195	0.172414	0	0	0.275862	0.344828	0.862069	0	0	0.724138	0.172414	0	2.37931	0.275862	0.241379	0.172414	0.172414	0	0	0.360656	1	0
SE_A3_2010	2010	SE	SE_REWET	0.386696	0.152726	17.3791	0.356158	0.366233	0.751777	0.644928	6.43478	0.776398	7.7619	0.57619	14.8525	0.868355	0.434783	0.565217	0.978261	0	0.826087	0	0.173913	0.58655	0.0819659	1.77273	0.386364	83.5482	0.0869565	0	0	0.652174	0.673913	0.826087	0	0	0.956522	0.0869565	0	3.19565	0.43913	0.0434783	0.0869565	0.608696	0	0	0	1	0
SE_A3a_2010	2010	SE	SE_REWET	0.313934	0.128069	16.3605	0.334986	0.357592	0.731441	0.538462	5.93407	0.704867	7.58621	0.558621	14.3154	0.794368	0.56044	0.43956	0.67033	0	0.483516	0	0.516484	0.728088	0.0909287	1.45055	0.225275	82.8376	0.043956	0	0	0.494505	0.78022	0.956044	0.010989	0	0.989011	0.043956	0	3.27473	0.454945	0.461538	0.0549451	0.43956	0	0	0.21374	1	0
SE_A3b_2010	2010	SE	SE_REWET	0.333508	0.132559	15.4418	0.316366	0.348084	0.709063	0.587571	5.88136	0.697337	8.26415	0.626415	16.3971	0.996605	0.728814	0.271186	0.79661	0	0.508475	0.0677966	0.423729	0.486217	0.066408	1.5614	0.280702	86.7431	0.101695	0	0	0.372881	0.677966	0.864407	0	0	0.864407	0.101695	0	2.88136	0.376271	0.322034	0.101695	0.338983	0	0	0.336842	1	0
SE_A4_2010	2010	SE	SE_REWET	0.676989	0.221446	12.7049	0.265061	0.355622	0.726805	0.560847	5.18391	0.597701	8.53012	0.653012	19.6486	0.985205	0.908046	0.091954	0.494253	0.275862	0.298851	0.0114943	0.689655	0.821522	0.0999604	1.75294	0.376471	83.7545	0.045977	0	0	0.137931	0.37931	0.816092	0	0	0.712644	0.045977	0	2.09195	0.218391	0.333333	0.045977	0.137931	0	0	0.10596	1	0
SE_A4a_2010	2010	SE	SE_REWET	0.870814	0.272414	14.0862	0.295228	0.364563	0.747847	0.68	5.30233	0.614618	8.44186	0.644186	19.9485	0.904237	0.72093	0.27907	0.534884	0.418605	0.302326	0.0697674	0.627907	1.03359	0.123001	2.25581	0.627907	83.6111	0	0	0	0.27907	0.465116	0.976744	0	0	0.511628	0	0	2.23256	0.246512	0.209302	0	0.348837	0	0	0.467456	1	0
SE_A4b_2010	2010	SE	SE_REWET	0.284131	0.113794	15.4219	0.3125	0.339139	0.688011	0.508197	5.60656	0.65808	8.35556	0.635556	18.4821	1.2758	0.836066	0.163934	0.737705	0	0.327869	0.0655738	0.606557	0.359131	0.0551987	1.32203	0.161017	85.171	0.262295	0	0	0.442623	0.57377	0.868852	0.0163934	0	0.918033	0.262295	0	3.08197	0.416393	0.327869	0.278689	0.229508	0	0	0.267327	1	0
SE_A5_2010	2010	SE	SE_REWET	0.331676	0.134327	17.0399	0.348713	0.360916	0.739264	0.594595	6.28378	0.754826	7.51471	0.551471	13.8905	0.780842	0.466667	0.533333	0.826667	0	0.653333	0.0133333	0.32	0.705014	0.0893184	1.65714	0.328571	87.026	0.0266667	0	0	0.64	0.786667	0.92	0.0266667	0	0.946667	0.0266667	0.0533333	3.39189	0.478378	0.28	0.0533333	0.533333	0	0	0.197917	0.986667	0
SE_A5a_2010	2010	SE	SE_REWET	0.333657	0.133733	17.5947	0.358898	0.353303	0.721348	0.609524	6.28571	0.755102	7.70526	0.570526	14.534	0.836433	0.54717	0.45283	0.90566	0	0.59434	0.0471698	0.349057	0.763164	0.0920041	1.69697	0.348485	85.7598	0.0188679	0	0	0.632075	0.745283	0.90566	0.0754717	0	0.877358	0.0283019	0.0754717	3.28571	0.457143	0.273585	0.103774	0.471698	0	0	0.22449	0.990566	0
SE_A5b_2010	2010	SE	SE_REWET	0.51264	0.176669	13.151	0.271337	0.358217	0.732913	0.541254	5.4	0.628571	8.1405	0.61405	17.3058	0.870466	0.770492	0.229508	0.491803	0.163934	0.385246	0	0.606557	0.655988	0.082736	1.76471	0.382353	85.1141	0	0	0.00819672	0.245902	0.606557	0.983607	0.0163934	0	0.803279	0	0	2.68595	0.33719	0.393443	0.0163934	0.278689	0.00819672	0	0.178161	0.991803	0
SE_B1_2010	2010	SE	SE_REWET	0.415652	0.163702	18.6664	0.387121	0.384554	0.794897	0.68599	6.85507	0.836439	7.18033	0.518033	13.3213	0.741038	0.188406	0.811594	1	0	0.826087	0	0.173913	0.609432	0.0856249	2.04348	0.521739	85.9641	0	0	0	0.811594	0.869565	0.985507	0	0	1	0	0	3.66667	0.533333	0	0	0.985507	0	0	0.0495868	1	0
SE_B1a_2010	2010	SE	SE_REWET	0.405417	0.159144	17.6124	0.36576	0.390434	0.808737	0.722222	6.66667	0.809524	7	0.5	13.45	0.803482	0.333333	0.666667	1	0	0.75	0	0.25	0.521325	0.0742339	2	0.5	81.8629	0	0	0	0.666667	0.75	1	0	0	1	0	0.0833333	3.41667	0.483333	0	0	0.916667	0	0	0	1	0
SE_B1b_2010	2010	SE	SE_REWET	0.421679	0.165002	19.0771	0.393983	0.375081	0.772603	0.684211	6.91579	0.845113	7.32609	0.532609	13.9565	0.758457	0.157895	0.842105	1	0	0.863158	0	0.136842	0.618989	0.0870831	2.09474	0.547368	83.698	0.0105263	0	0	0.873684	0.968421	1	0.0210526	0	0.957895	0.0105263	0	3.83158	0.566316	0	0.0315789	0.947368	0	0	0.15	1	0
SE_B2_2010	2010	SE	SE_REWET	0.414885	0.162523	18.9836	0.390823	0.383454	0.792308	0.701389	6.83333	0.833333	7.19149	0.519149	14.1514	0.845941	0.166667	0.833333	1	0	0.875	0	0.125	0.882844	0.101331	2	0.5	83.5705	0.0208333	0	0	0.854167	0.916667	1	0	0	1	0.0208333	0.0416667	3.79167	0.558333	0.0208333	0.0416667	0.916667	0	0	0.186441	1	0
SE_B2a_2010	2010	SE	SE_REWET	0.348113	0.138138	17.1335	0.350508	0.36841	0.756902	0.57933	5.97835	0.711194	7.66047	0.566047	15.2462	0.845244	0.5671	0.4329	0.731602	0.00865801	0.437229	0	0.562771	0.806132	0.0970138	1.57391	0.286957	87.6435	0.0519481	0	0	0.484848	0.744589	1	0	0	0.991342	0.0519481	0	3.27273	0.454545	0.4329	0.0519481	0.502165	0	0	0.0555556	1	0
SE_B2b_2010	2010	SE	SE_REWET	0.569347	0.196503	17.8777	0.365105	0.376886	0.776851	0.661376	5.90667	0.700952	7.97015	0.597015	17.7361	0.958468	0.573333	0.426667	0.826667	0.16	0.453333	0	0.546667	0.955182	0.113625	1.9863	0.493151	88.6149	0.106667	0	0	0.533333	0.546667	1	0	0	0.84	0.106667	0	3.02667	0.405333	0.173333	0.106667	0.533333	0	0	0.147727	1	0
SE_B3_2010	2010	SE	SE_REWET	0.617355	0.203124	17.3574	0.352472	0.354983	0.725301	0.565217	5.55056	0.65008	7.80247	0.580247	18.2288	0.962446	0.612903	0.387097	0.612903	0.258065	0.430108	0	0.569892	0.935538	0.114625	1.95506	0.477528	87.8634	0.129032	0	0.0430108	0.526882	0.483871	0.956989	0.0107527	0	0.688172	0.129032	0	2.83871	0.367742	0.172043	0.139785	0.387097	0.0430108	0	0.231405	1	0
SE_B3a_2010	2010	SE	SE_REWET	0.286909	0.118174	15.116	0.310328	0.350161	0.713952	0.5	5.74713	0.678161	7.66667	0.566667	14.2824	0.802365	0.636364	0.363636	0.534091	0	0.386364	0.0227273	0.590909	0.602294	0.07814	1.36782	0.183908	92.4335	0.0454545	0	0.0113636	0.409091	0.840909	0.977273	0	0	0.965909	0.0454545	0	3.25	0.45	0.568182	0.0454545	0.363636	0.0113636	0	0.0612245	1	0
SE_B3b_2010	2010	SE	SE_REWET	0.285569	0.117108	17.3809	0.350254	0.348794	0.710734	0.522989	5.52632	0.646617	7.83333	0.583333	15.8207	0.918354	0.79661	0.20339	0.627119	0	0.288136	0	0.694915	0.930999	0.103357	1.36842	0.184211	87.008	0.0677966	0	0.0169492	0.288136	0.627119	0.966102	0	0	0.898305	0.0847458	0	2.91379	0.382759	0.610169	0.0847458	0.20339	0.0169492	0	0.316327	0.983051	0
SE_B4_2010	2010	SE	SE_REWET	0.350567	0.138418	16.5728	0.336948	0.375218	0.772925	0.641026	5.80769	0.686813	8.23404	0.623404	16.6049	0.927106	0.862069	0.137931	0.758621	0	0.293103	0.0172414	0.586207	0.998777	0.106742	1.52083	0.260417	88.4517	0.0172414	0	0	0.241379	0.482759	0.810345	0.0172414	0	0.862069	0.0172414	0.0689655	2.71154	0.342308	0.465517	0.0344828	0.241379	0	0	0.381503	0.896552	0
SE_B4a_2010	2010	SE	SE_REWET	0.801195	0.254435	12.9188	0.273434	0.338515	0.686543	0.563636	5.62069	0.660099	8.3913	0.63913	18.8126	0.991656	0.818182	0.181818	0.488636	0.363636	0.420455	0.0568182	0.511364	0.781796	0.0968301	2.19277	0.596386	84.5886	0.0227273	0	0	0.420455	0.5	0.795455	0.0113636	0	0.602273	0.0454545	0.181818	2.37931	0.275862	0.147727	0.0568182	0.181818	0	0	0.110169	0.988636	0
SE_B4b_2010	2010	SE	SE_REWET	0.29081	0.119193	19.7986	0.396111	0.371611	0.764435	0.586207	5.88889	0.698413	7.46154	0.546154	15.2533	0.869993	0.59322	0.40678	0.779661	0	0.474576	0	0.508475	1.07732	0.122093	1.44444	0.222222	83.5316	0.101695	0	0.0677966	0.508475	0.542373	0.915254	0	0	0.915254	0.101695	0	3.10345	0.42069	0.40678	0.101695	0.40678	0.0677966	0	0.168831	0.983051	0
SE_B5_2010	2010	SE	SE_REWET	0.291245	0.118183	15.0539	0.307521	0.346965	0.70643	0.522013	5.64151	0.663073	8.13333	0.613333	16.5389	1.05526	0.773585	0.226415	0.698113	0	0.377358	0.0754717	0.54717	0.546011	0.0728974	1.26415	0.132075	84.0753	0.150943	0	0	0.377358	0.622642	0.849057	0	0	0.924528	0.150943	0	2.92453	0.384906	0.45283	0.150943	0.245283	0	0	0.046875	1	0
SE_B5a_2010	2010	SE	SE_REWET	0.535569	0.187246	15.7344	0.323961	0.362619	0.743273	0.620155	6.08	0.725714	7.75556	0.575556	15.7833	0.844714	0.529412	0.470588	0.745098	0.156863	0.686275	0	0.313725	0.724138	0.0936919	1.95652	0.478261	83.8631	0.0392157	0	0.0196078	0.588235	0.627451	0.862745	0	0	0.823529	0.0392157	0.0784314	2.96078	0.392157	0.117647	0.0392157	0.470588	0.0196078	0	0.0877193	1	0
SE_B5b_2010	2010	SE	SE_REWET	0.365829	0.146748	18.2817	0.375831	0.368532	0.75719	0.609524	6.62857	0.804082	7.18182	0.518182	13.4213	0.751524	0.222222	0.777778	0.861111	0	0.805556	0	0.166667	0.631097	0.0894914	1.8	0.4	83.5736	0.0555556	0	0	0.833333	0.888889	0.944444	0	0	0.972222	0.0555556	0	3.8	0.56	0.111111	0.0555556	0.777778	0	0	0.0909091	0.972222	0
SE_C1_2010	2010	SE	SE_REWET	0.460108	0.174519	18.8366	0.388821	0.37889	0.781567	0.675287	6.79167	0.827381	7.31897	0.531897	14.4996	0.793273	0.166667	0.833333	0.966667	0.0333333	0.841667	0	0.158333	0.70827	0.0971615	2.05	0.525	82.3959	0.0333333	0	0	0.883333	0.916667	0.991667	0	0	0.966667	0.0416667	0.00833333	3.79167	0.558333	0.00833333	0.05	0.9	0	0	0.130435	1	0
SE_C1a_2010	2010	SE	SE_REWET	0.694923	0.227957	17.1341	0.352894	0.363294	0.744862	0.631579	5.84615	0.692308	7.95238	0.595238	18.4508	1.00843	0.538462	0.461538	0.730769	0.269231	0.461538	0	0.538462	0.766157	0.100104	2.19231	0.596154	88.8973	0.153846	0	0	0.615385	0.538462	1	0	0	0.730769	0.153846	0	3.03846	0.407692	0	0.153846	0.576923	0	0	0.0625	1	0
SE_C1b_2010	2010	SE	SE_REWET	0.428815	0.166896	19.0851	0.393628	0.383605	0.792665	0.689498	6.86301	0.837573	7.37143	0.537143	14.5536	0.802089	0.178082	0.821918	1	0	0.821918	0	0.178082	0.679945	0.0930361	2.0411	0.520548	90.8621	0.0410959	0	0	0.863014	0.931507	1	0	0	1	0.0410959	0	3.83562	0.567123	0.0273973	0.0410959	0.931507	0	0	0.0580645	1	0
SE_C2_2010	2010	SE	SE_REWET	0.361638	0.144902	19.79	0.403616	0.370913	0.762792	0.62766	6.71277	0.816109	6.9878	0.49878	13.9687	0.827241	0.148936	0.851064	1	0	0.87234	0	0.12766	0.663112	0.0937174	1.85106	0.425532	87.6496	0.12766	0	0	0.978723	0.851064	0.989362	0	0	1	0.12766	0.0106383	3.94681	0.589362	0	0.12766	0.851064	0	0	0.119266	1	0
SE_C2a_2010	2010	SE	SE_REWET	0.52013	0.184679	17.3487	0.356887	0.37803	0.779544	0.694444	6.25926	0.751323	7.3913	0.53913	16.3644	0.962093	0.444444	0.555556	0.888889	0.111111	0.62963	0	0.37037	0.626394	0.0858916	2.03704	0.518519	84.8206	0.111111	0	0	0.666667	0.666667	1	0	0	0.888889	0.111111	0.0740741	3.33333	0.466667	0	0.111111	0.703704	0	0	0.00917431	1	0
SE_C2b_2010	2010	SE	SE_REWET	0.434432	0.167567	18.8291	0.387304	0.386969	0.800581	0.702703	6.66216	0.80888	7.66667	0.566667	15.6595	0.876346	0.351351	0.648649	1	0	0.675676	0	0.324324	0.757303	0.0960328	2	0.5	88.4804	0.0540541	0	0	0.716216	0.824324	0.986486	0	0	1	0.0540541	0.0135135	3.58108	0.516216	0.108108	0.0540541	0.810811	0	0	0.227642	1	0
SE_C3_2010	2010	SE	SE_REWET	0.333737	0.134288	18.3843	0.373451	0.370958	0.762898	0.584795	6.17857	0.739796	7.43396	0.543396	14.3574	0.827363	0.438596	0.561404	0.824561	0	0.614035	0.0175439	0.368421	0.855383	0.105307	1.61111	0.305556	86.1176	0.0701754	0	0.0175439	0.649123	0.719298	0.982456	0	0	0.982456	0.0877193	0	3.42105	0.484211	0.298246	0.0877193	0.561404	0.0175439	0	0.24	1	0
SE_C3a_2010	2010	SE	SE_REWET	0.331595	0.133467	15.6025	0.321764	0.335394	0.679197	0.594595	6.6	0.8	7.6087	0.56087	14.2095	0.958402	0.72973	0.27027	0.783784	0	0.675676	0.027027	0.297297	0.483086	0.0610118	1.64706	0.323529	84.6819	0.0540541	0	0.0540541	0.648649	0.783784	0.621622	0	0	0.918919	0.0540541	0.324324	3.08108	0.416216	0.27027	0.0540541	0.27027	0.0540541	0	0.2	1	0
SE_C3b_2010	2010	SE	SE_REWET	0.250239	0.104103	15.0815	0.298907	0.374773	0.771877	0.57971	5.54348	0.649068	8.18421	0.618421	15.8264	0.984297	0.73913	0.26087	0.913043	0	0.630435	0.0217391	0.347826	0.554317	0.072623	1.4	0.2	83.435	0.173913	0	0	0.434783	0.369565	0.978261	0	0	0.978261	0.173913	0	2.93478	0.386957	0.195652	0.173913	0.26087	0	0	0.0597015	1	0
SE_C4_2010	2010	SE	SE_REWET	0.40775	0.155806	18.7754	0.384337	0.372601	0.766765	0.623016	6.43678	0.776683	7.32927	0.532927	14.2666	0.787581	0.280899	0.719101	0.876404	0.0449438	0.764045	0.0561798	0.168539	0.803374	0.105649	1.83721	0.418605	88.329	0.0674157	0	0.011236	0.786517	0.741573	0.955056	0	0	0.921348	0.0674157	0	3.52273	0.504545	0.11236	0.0674157	0.719101	0.011236	0	0.0421053	0.988764	0
SE_C4a_2010	2010	SE	SE_REWET	0.670941	0.224124	16.3582	0.338327	0.373515	0.768917	0.662651	6.04505	0.720721	7.45455	0.545455	15.9045	0.787621	0.351351	0.648649	0.747748	0.252252	0.720721	0	0.279279	0.924644	0.118864	2.15315	0.576577	84.8848	0.00900901	0	0	0.657658	0.648649	0.927928	0	0	0.747748	0.00900901	0	2.99099	0.398198	0.018018	0.00900901	0.648649	0	0	0.0169492	1	0
SE_C4b_2010	2010	SE	SE_REWET	1.17598	0.347375	11.7844	0.250043	0.345749	0.703568	0.535948	4.6	0.514286	8.64417	0.664417	22.7657	0.97678	0.883041	0.116959	0.19883	0.701754	0.157895	0.0116959	0.830409	1.11235	0.132995	2.57143	0.785714	92.2332	0.0233918	0	0.00584795	0.163743	0.245614	0.97076	0	0	0.280702	0.0233918	0.0233918	1.69006	0.138012	0.116959	0.0233918	0.116959	0.00584795	0	0.0164835	1	0
SE_C5_2010	2010	SE	SE_REWET	0.317632	0.128371	19.2859	0.389822	0.359584	0.736129	0.589474	6.40426	0.772036	7.25352	0.525352	15.1008	0.963688	0.368421	0.631579	0.968421	0	0.726316	0.0210526	0.252632	0.601947	0.0839907	1.71111	0.355556	87.8188	0.210526	0	0.0105263	0.884211	0.715789	0.947368	0	0	0.968421	0.210526	0.0421053	3.73684	0.547368	0.0631579	0.210526	0.631579	0.0105263	0	0.049505	1	0
SE_C5a_2010	2010	SE	SE_REWET	0.250737	0.104113	17.1835	0.344188	0.31227	0.624773	0.505051	5.63265	0.661808	8.01408	0.601408	17.3965	1.27657	0.838384	0.161616	0.727273	0	0.464646	0.030303	0.505051	0.348003	0.0501349	1.57447	0.287234	84.5274	0.242424	0	0.010101	0.444444	0.636364	0.929293	0	0	0.79798	0.242424	0.0606061	3.06061	0.412121	0.292929	0.242424	0.161616	0.010101	0	0.288889	1	0
SE_C5b_2010	2010	SE	SE_REWET	1.03061	0.312201	12.9251	0.272562	0.341803	0.69428	0.606557	5.2	0.6	8.46903	0.646903	20.6763	1.0039	0.829787	0.170213	0.397163	0.567376	0.340426	0	0.659574	0.957532	0.116025	2.47826	0.73913	83.7295	0.0567376	0	0.0070922	0.368794	0.340426	0.851064	0	0	0.425532	0.0567376	0.148936	2.04965	0.209929	0.035461	0.0567376	0.170213	0.0070922	0	0.0496894	1	0
SE_D1_2010	2010	SE	SE_REWET	0.448204	0.161961	19.4306	0.392951	0.361582	0.740831	0.6	6.14286	0.734694	7.62319	0.562319	17.6021	1.0876	0.483871	0.516129	0.88172	0.0860215	0.537634	0	0.462366	0.656864	0.089045	1.87912	0.43956	84.4871	0.258065	0	0.0215054	0.774194	0.612903	0.978495	0	0	0.892473	0.258065	0	3.53763	0.507527	0.0322581	0.258065	0.602151	0.0215054	0	0.146789	1	0
SE_D1a_2010	2010	SE	SE_REWET	0.345331	0.139111	18.6932	0.381364	0.37113	0.763304	0.615819	6.6	0.8	7.17241	0.517241	13.0649	0.697391	0.254237	0.745763	0.79661	0	0.813559	0	0.186441	0.694749	0.0944511	1.8	0.4	87.1391	0.0169492	0	0.0677966	0.762712	0.881356	0.932203	0	0	0.932203	0.0169492	0	3.59322	0.518644	0.169492	0.0169492	0.745763	0.0677966	0	0.118421	1	0
SE_D1b_2010	2010	SE	SE_REWET	0.464796	0.176767	18.5052	0.38316	0.389592	0.806755	0.728395	6.88462	0.840659	7.72	0.572	15.8915	0.895563	0.333333	0.666667	0.962963	0	0.703704	0	0.296296	0.539785	0.0768214	2.19231	0.596154	86.2284	0.037037	0	0.037037	0.703704	0.888889	0.962963	0	0	0.962963	0.037037	0	3.59259	0.518519	0	0.037037	0.925926	0.037037	0	0.142857	1	0
SE_D2_2010	2010	SE	SE_REWET	0.419544	0.159605	14.3926	0.30057	0.366484	0.752369	0.637037	5.95556	0.707937	8.34091	0.634091	19.0972	1.09148	0.822222	0.177778	0.644444	0	0.266667	0	0.733333	0.466864	0.0599346	1.8	0.4	84.8411	0.0222222	0	0	0.2	0.844444	0.977778	0	0	0.955556	0.0222222	0.0222222	3	0.4	0.444444	0.0222222	0.444444	0	0	0.0526316	1	0
SE_D2a_2010	2010	SE	SE_REWET	0.293152	0.118584	11.5593	0.239856	0.345991	0.704138	0.492754	5.3913	0.627329	8.26087	0.626087	16.9795	0.933183	0.913043	0.0869565	0.391304	0	0.26087	0	0.73913	0.330504	0.0465932	1.4	0.2	83.7312	0	0	0	0.0869565	0.826087	1	0	0	0.956522	0	0	2.86957	0.373913	0.652174	0	0.173913	0	0	0.153846	1	0
SE_D2b_2010	2010	SE	SE_REWET	0.318521	0.127574	16.3599	0.333491	0.360505	0.738298	0.5625	6.04545	0.720779	7.63043	0.563043	15.0547	0.848593	0.583333	0.416667	0.583333	0	0.520833	0	0.479167	0.537977	0.0735174	1.60465	0.302326	81.946	0.0416667	0	0.0833333	0.458333	0.8125	0.916667	0	0	0.916667	0.0416667	0	3.22917	0.445833	0.375	0.0416667	0.479167	0.0833333	0	0.212598	1	0
SE_D3_2010	2010	SE	SE_REWET	0.323255	0.131075	14.9247	0.306604	0.385212	0.796447	0.70068	5.87234	0.696049	6.54167	0.454167	14.2618	0.863408	0.591837	0.408163	0.877551	0	0.897959	0	0.102041	0.597915	0.0837021	1.43478	0.217391	86.6663	0.0204082	0	0.0408163	0.428571	0.489796	0.530612	0	0	0.959184	0.0204082	0	2.46939	0.293878	0.0816327	0.0204082	0.408163	0.0408163	0	0.031746	1	0
SE_D3a_2010	2010	SE	SE_REWET	0.3797	0.151887	15.2051	0.32089	0.381708	0.788199	0.773333	6	0.714286	6.3913	0.43913	15.2724	0.874701	0.653846	0.346154	0.923077	0	0.884615	0.0192308	0.0576923	0.542748	0.0734761	1.44898	0.22449	84.7887	0	0	0	0.423077	0.442308	0.442308	0	0	0.961538	0	0.0769231	2.36	0.272	0.0769231	0	0.346154	0	0	0.234568	0.961538	0
SE_D3b_2010	2010	SE	SE_REWET	0.329932	0.133856	16.1783	0.332378	0.365804	0.750769	0.575342	6.25352	0.750503	7.43836	0.543836	13.0504	0.688794	0.39726	0.60274	0.69863	0	0.69863	0	0.30137	0.587228	0.0813579	1.65672	0.328358	86.9645	0	0	0.0273973	0.60274	0.876712	0.958904	0	0	0.972603	0	0	3.43836	0.487671	0.30137	0	0.60274	0.0273973	0	0.386555	1	0
SE_D4_2010	2010	SE	SE_REWET	0.278774	0.114437	17.6632	0.356189	0.351026	0.715988	0.516129	5.93333	0.704762	7.44	0.544	15.6507	1.00861	0.548387	0.451613	0.709677	0	0.516129	0	0.483871	0.54724	0.076266	1.48276	0.241379	91.3474	0.193548	0	0.0322581	0.645161	0.709677	0.967742	0	0	0.967742	0.193548	0	3.51613	0.503226	0.290323	0.193548	0.451613	0.0322581	0	0.136842	1	0
SE_D4a_2010	2010	SE	SE_REWET	0.719987	0.234516	15.3228	0.318596	0.360515	0.738319	0.592593	5.71795	0.673993	7.80263	0.580263	17.4146	0.823762	0.493671	0.506329	0.556962	0.303797	0.518987	0	0.468354	0.857411	0.109916	2.14286	0.571429	92.33	0.0253165	0	0	0.531646	0.632911	0.987342	0	0	0.683544	0.0253165	0	2.89744	0.379487	0.139241	0.0253165	0.506329	0	0	0.0384615	0.987342	0
SE_D4b_2010	2010	SE	SE_REWET	0.240295	0.101051	12.9662	0.265274	0.333194	0.674019	0.424242	5.32558	0.61794	7.92105	0.592105	16.4352	1.09428	0.909091	0.0909091	0.340909	0	0.204545	0	0.795455	0.412307	0.0554212	1.14634	0.0731707	86.7933	0.0909091	0	0.0227273	0.227273	0.772727	0.931818	0	0	0.977273	0.0909091	0.0454545	3.02273	0.404545	0.704545	0.0909091	0.0909091	0.0227273	0	0.206612	1	0
SE_D5_2010	2010	SE	SE_REWET	0.283522	0.116522	16.2473	0.330228	0.350803	0.715463	0.507246	5.88889	0.698413	7.525	0.5525	15.0074	0.931573	0.565217	0.434783	0.630435	0	0.5	0	0.5	0.502844	0.071346	1.46512	0.232558	89.5842	0.130435	0	0.0217391	0.565217	0.782609	0.978261	0	0	0.978261	0.130435	0	3.45652	0.491304	0.369565	0.130435	0.434783	0.0217391	0	0.09375	1	0
SE_D5a_2010	2010	SE	SE_REWET	0.292129	0.119962	14.5598	0.297971	0.358492	0.73356	0.533333	5.82353	0.689076	7.78788	0.578788	14.0596	0.799448	0.657143	0.342857	0.6	0	0.542857	0.0285714	0.428571	0.551003	0.0735173	1.43333	0.216667	85.65	0.0285714	0	0.0285714	0.4	0.714286	0.914286	0	0	0.971429	0.0285714	0.0285714	3.05714	0.411429	0.428571	0.0285714	0.342857	0.0285714	0	0.191919	1	0
SE_D5b_2010	2010	SE	SE_REWET	0.316286	0.127511	14.6027	0.300402	0.362697	0.743455	0.542857	5.73529	0.676471	7.91429	0.591429	15.1075	0.80354	0.714286	0.285714	0.542857	0	0.4	0.0285714	0.571429	0.641868	0.0802569	1.4375	0.21875	88.8044	0	0	0.0285714	0.285714	0.742857	0.942857	0	0	0.971429	0	0	2.97143	0.394286	0.542857	0	0.342857	0.0285714	0	0.25	1	0
SE_E1_2002	2002	SE	SE_BEFORE	0.328625	0.13243	20.5725	0.415616	0.36115	0.739815	0.583333	6.5	0.785714	7	0.5	15.17	0.967649	0.25	0.75	1	0	0.75	0	0.25	0.62685	0.0893298	1.75	0.375	87.6986	0.25	0	0	1	0.75	1	0	0	1	0.25	0	4	0.6	0	0.25	0.75	0	0	0.230769	1	0
SE_E2_2002	2002	SE	SE_BEFORE	0.440722	0.168887	17.6238	0.36971	0.38715	0.801008	0.705584	6.42132	0.774474	8.11765	0.611765	15.6829	1.00738	0.685279	0.314721	1	0	0.304569	0	0.695431	0.29999	0.0444175	2.11675	0.558376	84.8042	0.0761421	0	0	0.390863	0.517766	1	0	0	1	0.0761421	0.0101523	2.98477	0.396954	0	0.0761421	0.923858	0	0	0	1	0
SE_E3_2002	2002	SE	SE_BEFORE	0.39163	0.1563	19.5235	0.4017	0.378222	0.779994	0.657534	6.93151	0.847358	7	0.5	12.9611	0.70219	0.0410959	0.958904	1	0	0.958904	0	0.0410959	0.697123	0.0977097	1.9726	0.486301	83.8831	0.0273973	0	0	0.986301	0.958904	1	0	0	1	0.0273973	0	3.9726	0.594521	0	0.0273973	0.972603	0	0	0.00273224	1	0
SE_E4_2002	2002	SE	SE_BEFORE	0.388996	0.155216	19.5684	0.402236	0.377367	0.777982	0.654088	6.90566	0.843666	7.00855	0.500855	13.1232	0.719902	0.0566038	0.943396	1	0	0.943396	0	0.0566038	0.691027	0.0969548	1.96226	0.481132	85.5515	0.0404313	0	0	0.983827	0.946092	1	0	0	1	0.0404313	0	3.97035	0.59407	0	0.0404313	0.959569	0	0	0.00669344	1	0
SE_E5_2002	2002	SE	SE_BEFORE	0.472416	0.17375	19.2646	0.394107	0.367993	0.755921	0.605295	6.55405	0.793436	7.21374	0.521374	14.9751	0.900823	0.242424	0.757576	0.925926	0.0673401	0.760943	0	0.239057	0.761365	0.102768	1.94595	0.472973	86.3333	0.117845	0	0.003367	0.925926	0.811448	0.996633	0	0	0.929293	0.16835	0	3.78451	0.556902	0.003367	0.16835	0.757576	0.003367	0	0.0689655	1	0
SE_F1_2002	2002	SE	SE_BEFORE	0.328625	0.13243	20.5725	0.415616	0.36115	0.739815	0.583333	6.5	0.785714	7	0.5	15.17	0.967649	0.25	0.75	1	0	0.75	0	0.25	0.62685	0.0893298	1.75	0.375	83.7377	0.25	0	0	1	0.75	1	0	0	1	0.25	0	4	0.6	0	0.25	0.75	0	0	0	1	0
SE_F2_2002	2002	SE	SE_BEFORE	0.378852	0.151444	19.7685	0.405007	0.374563	0.771382	0.641975	6.85185	0.835979	7	0.5	13.4319	0.755391	0.0740741	0.925926	1	0	0.925926	0	0.0740741	0.689444	0.0969119	1.92593	0.462963	71.273	0.0740741	0	0	1	0.925926	1	0	0	1	0.0740741	0	4	0.6	0	0.0740741	0.925926	0	0	0.0383387	1	0
SE_F3_2002	2002	SE	SE_BEFORE	0.286667	0.117101	14.2875	0.289612	0.405041	0.843115	0.814815	6.11111	0.730159	5.66667	0.366667	11.8556	0.861121	0.444444	0.555556	1	0	1	0	0	0.522333	0.0759848	1.55556	0.277778	82.6569	0	0	0	0.555556	0.555556	1	0	0	1	0	0.444444	3.11111	0.422222	0	0	0.555556	0	0	0.010989	1	0
SE_F4_2002	2002	SE	SE_BEFORE	0.430665	0.168063	19.1771	0.396068	0.381864	0.788566	0.670732	6.97561	0.853659	7.17284	0.517284	13.5495	0.7507	0.0853659	0.914634	1	0	0.914634	0	0.0853659	0.704191	0.0976209	2.03659	0.518293	84.9847	0.0121951	0	0	0.95122	0.987805	1	0	0	1	0.0365854	0	3.95122	0.590244	0	0.0365854	0.963415	0	0	0.0023753	1	0
SE_F5_2002	2002	SE	SE_BEFORE	0.405875	0.160634	19.6596	0.403644	0.37743	0.778131	0.654762	6.85714	0.836735	6.85185	0.485185	13.66	0.936536	0.0357143	0.964286	1	0	0.964286	0	0.0357143	0.684107	0.0963356	1.96429	0.482143	81.8842	0.0357143	0	0	0.928571	0.964286	0.928571	0	0	1	0.0357143	0	3.85714	0.571429	0	0.0357143	0.964286	0	0	0	1	0
SE_G1_2002	2002	SE	SE_BEFORE	0.380296	0.144137	21.3803	0.423966	0.348949	0.7111	0.539474	5.65789	0.665414	5.82927	0.382927	21.3895	2.53398	0.539474	0.460526	1	0	0.473684	0	0.526316	0.402164	0.0620272	1.59211	0.296053	80.143	0.460526	0	0	0.526316	0.526316	0.605263	0	0	1	0.460526	0.0131579	3.11842	0.423684	0	0.460526	0.526316	0	0	0.0786517	1	0
SE_G2_2002	2002	SE	SE_BEFORE	0.308056	0.124795	19.5474	0.385127	0.367541	0.754857	0.666667	6.3289	0.761272	6.51037	0.451037	14.3196	0.906514	0.335548	0.664452	1	0	0.800664	0	0.199336	0.593289	0.0850825	1.66667	0.333333	83.7377	0.166113	0	0	0.830565	0.664452	1	0	0	0.966777	0.166113	0.13289	3.62791	0.525581	0	0.199336	0.664452	0	0	0.02589	1	0
SE_G3_2002	2002	SE	SE_BEFORE	0.380081	0.151909	19.7488	0.404747	0.374891	0.772155	0.643411	6.86047	0.837209	7	0.5	13.3893	0.750195	0.0697674	0.930233	1	0	0.930233	0	0.0697674	0.690977	0.0970976	1.93023	0.465116	83.6321	0.0697674	0	0	1	0.930233	1	0	0	1	0.0697674	0	4	0.6	0	0.0697674	0.930233	0	0	0.00462963	1	0
SE_G4_2002	2002	SE	SE_BEFORE	0.409083	0.159779	19.3375	0.395553	0.376135	0.775083	0.669864	6.71942	0.817061	7.20153	0.520153	15.6219	0.866113	0.220624	0.779376	1	0	0.791367	0.00239808	0.206235	0.634142	0.0892889	1.99757	0.498786	82.769	0.059952	0	0	0.889688	0.880096	0.98801	0	0	0.997602	0.110312	0.0119904	3.81535	0.56307	0.00239808	0.110312	0.8753	0	0	0.004662	1	0
SE_G5_2002	2002	SE	SE_BEFORE	0.416005	0.161451	19.4445	0.398758	0.375813	0.774326	0.64839	6.7801	0.825729	7.28863	0.528863	14.9207	0.888439	0.21671	0.78329	0.997389	0	0.788512	0	0.211488	0.655017	0.0913986	1.96859	0.484293	74.7581	0.104439	0	0.00261097	0.916449	0.887728	0.994778	0	0	0.997389	0.133159	0	3.90339	0.580679	0	0.133159	0.861619	0.00261097	0	0.00767263	1	0
SE_H1_2002	2002	SE	SE_BEFORE	0.524489	0.193496	18.253	0.377623	0.387999	0.803005	0.797101	6.6087	0.801242	8	0.6	19.0421	1.49314	0.565217	0.434783	1	0	0.543478	0	0.456522	1.53848	0.109037	2.17391	0.586957	62.6248	0.0434783	0	0	0.543478	0.826087	1	0	0.0652174	1	0.0434783	0.173913	3.47826	0.495652	0	0.217391	0.782609	0	0	0	1	0
SE_H2_2002	2002	SE	SE_BEFORE	0.312121	0.12324	23.7425	0.444254	0.335723	0.679971	0.89899	5.84848	0.692641	6.86667	0.486667	19.0955	2.56506	0.69697	0.30303	1	0	0.787879	0	0.212121	5.28006	0.258845	1.54545	0.272727	85.3726	0	0	0	0.30303	0.424242	1	0	0	0.909091	0	0.484848	2.63636	0.327273	0	0.575758	0.424242	0	0	0.0294118	1	0
SE_H3_2002	2002	SE	SE_BEFORE	0.261213	0.107247	16.6239	0.333285	0.33082	0.668431	0.574074	5.78313	0.683305	6.95055	0.495055	16.238	1.27433	0.883041	0.116959	0.780702	0	0.467836	0.00584795	0.526316	0.34016	0.0500516	1.43478	0.217391	85.9808	0.233918	0	0.0292398	0.497076	0.459064	0.809942	0	0	0.964912	0.248538	0.233918	2.99415	0.39883	0.195906	0.307018	0.204678	0.0292398	0	0.00578035	1	0
SE_H4_2002	2002	SE	SE_BEFORE	0.415852	0.159788	18.8913	0.386794	0.373928	0.769889	0.653713	6.68394	0.811991	7.1601	0.51601	14.5815	0.974564	0.242424	0.757576	0.924242	0.0252525	0.833333	0	0.166667	0.669204	0.0929354	1.99734	0.49867	84.0616	0.0378788	0	0.0252525	0.858586	0.858586	0.949495	0	0	0.949495	0.10101	0.0252525	3.67929	0.535859	0.0277778	0.10101	0.795455	0.0252525	0	0.00248756	1	0
SE_H5_2002	2002	SE	SE_BEFORE	0.378116	0.151159	19.5209	0.400651	0.375524	0.773644	0.656891	6.76471	0.823529	6.90506	0.490506	13.6912	0.77035	0.120235	0.879765	0.997067	0	0.926686	0	0.0733138	0.667765	0.0941452	1.88235	0.441176	67.9058	0.0733138	0	0.00293255	0.953079	0.879765	0.953079	0	0	0.997067	0.0733138	0	3.85924	0.571848	0	0.0733138	0.879765	0.00293255	0	0.00550964	1	0
SE_I1_2010	2010	SE	SE_REWET	0.352	0.142843	20.3469	0.413584	0.240042	0.454781	0.133333	5.4	0.628571	7	0.5	20.14	2.4532	0.818182	0.181818	0.909091	0	0.181818	0	0.727273	4.38316	0.293076	1.2	0.1	82.3172	0	0	0	0.181818	0.181818	0.909091	0	0	0.909091	0.727273	0	2.4	0.28	0	0.727273	0.181818	0	0	0.195122	0.181818	0.727273
SE_I2_2010	2010	SE	SE_REWET	0.39	0.15599	19.621	0.403258	0.351008	0.715946	0.555556	6.66667	0.809524	7	0.5	14.25	1.03835	0.375	0.625	0.75	0	0.625	0	0.125	1.47983	0.140307	1.83333	0.416667	45.55	0	0	0	0.625	0.625	0.75	0	0	0.75	0.125	0	3.66667	0.533333	0	0.125	0.625	0	0	0.177778	0.625	0.125
SE_I3_2010	2010	SE	SE_REWET	0.349	0.140393	17.1159	0.350622	0.391384	0.810972	0.733333	6.6	0.8	6.4	0.44	12.32	0.753815	0.2	0.8	1	0	1	0	0	0.62874	0.0892506	1.8	0.4	83.1355	0	0	0	0.8	0.8	1	0	0	1	0	0.2	3.6	0.52	0	0	0.8	0	0	0	1	0
SE_I4_2010	2010	SE	SE_REWET	0.675185	0.240946	14.1259	0.306907	0.369692	0.759919	0.864198	6.18519	0.740741	9.53846	0.753846	21.766	1.7562	1	0	1	0	0.0740741	0.296296	0.62963	0.644333	0.0718982	2.48148	0.740741	83.39	0	0	0	0	0.592593	1	0	0	0.703704	0.037037	0.0740741	2.2963	0.259259	0.296296	0.037037	0.592593	0	0	0.237288	0.962963	0.037037
SE_I5_2010	2010	SE	SE_REWET	0.383276	0.1531	20.5913	0.409568	0.370411	0.761612	0.685824	6.88506	0.840722	6.96386	0.496386	12.9885	0.645041	0.0786517	0.921348	0.977528	0	0.932584	0	0.0449438	0.705472	0.0988848	1.94253	0.471264	79.1036	0	0	0	0.921348	0.921348	0.977528	0	0	0.932584	0	0.011236	3.83908	0.567816	0	0.0449438	0.921348	0	0	0.160377	0.977528	0
SE_J1_2010	2010	SE	SE_REWET	0.256	0.0986726	17.3318	0.366642	0.35585	0.727341	1	6.2	0.742857	6	0.4	20.0166	1.42172	1	0	0.833333	0	0	0	0.833333	0.025	0.00436631	2.2	0.6	NA	0	0	0	0	0.833333	0.166667	0	0	0.166667	0	0	1.4	0.08	0	0	0.166667	0	0	0.145161	0.833333	0
SE_J2_2010	2010	SE	SE_REWET	0.457143	0.176463	18.6284	0.386838	0.387659	0.802204	0.714286	7	0.857143	7.42857	0.542857	14.4571	0.773975	0.142857	0.857143	1	0	0.857143	0	0.142857	0.630829	0.0888273	2.14286	0.571429	82.9339	0	0	0	0.857143	1	1	0	0	1	0	0	3.85714	0.571429	0	0	1	0	0	0.219178	1	0
SE_J3_2010	2010	SE	SE_REWET	0.34	0.138692	20.5761	0.416845	0.205	0.372308	0	5	0.571429	NA	NA	22	2.9	1	0	0.5	0	0	0	0.5	5.3	0.341319	1	0	84.2788	0	0	0	0	0	0.5	0	0	0.5	0.5	0	2	0.2	0	0.5	0	0	0	0.952381	0	0.5
SE_J4_2010	2010	SE	SE_REWET	0.393533	0.157021	19.279	0.396972	0.380499	0.785353	0.669377	6.95122	0.850174	6.95082	0.495082	12.7494	0.682966	0.0243902	0.97561	1	0	0.99187	0	0.00813008	0.705829	0.0988716	1.97561	0.487805	83.39	0.00813008	0	0	0.98374	0.97561	1	0	0	1	0.00813008	0.0162602	3.96748	0.593496	0	0.00813008	0.97561	0	0	0	1	0
SE_J5_2010	2010	SE	SE_REWET	0.4	0.159449	19.43	0.40054	0.38021	0.784674	0.666667	7	0.857143	7	0.5	12.7	0.666019	0.00990099	0.990099	0.990099	0	0.990099	0	0	0.7158	0.100104	2	0.5	85.0689	0	0	0	0.990099	0.990099	0.990099	0	0	0.990099	0	0	4	0.6	0	0	0.990099	0	0	0.0190476	0.990099	0
SE_K2_2010	2010	SE	SE_REWET	0.4	0.159449	19.43	0.40054	0.38021	0.784674	0.666667	7	0.857143	7	0.5	12.7	0.666019	0	1	1	0	1	0	0	0.7158	0.100104	2	0.5	44.77	0	0	0	1	1	1	0	0	1	0	0	4	0.6	0	0	1	0	0	0.0535714	1	0
SE_K3_2010	2010	SE	SE_REWET	0.348442	0.140195	18.9009	0.388913	0.378369	0.78034	0.692308	6.5	0.785714	7.05	0.505	12.8867	0.781965	0.346154	0.653846	1	0	0.692308	0.0769231	0.230769	0.642812	0.0862632	1.84615	0.423077	67.8098	0.0384615	0	0	0.692308	0.653846	0.923077	0	0	0.923077	0.0384615	0.0384615	3.5	0.5	0.0769231	0.0384615	0.846154	0	0	0.214286	1	0
SE_K4_2010	2010	SE	SE_REWET	0.145	0.0641663	7.85947	0.150952	0.43608	0.916167	1	5	0.571429	4	0.2	10.8	1.105	1	0	1	0	1	0	0	0.2805	0.0458352	1	0	81.504	0	0	0	0	0	1	0	0	1	0	1	2	0.2	0	0	0	0	0	0.538462	1	0
SE_K5_2010	2010	SE	SE_REWET	0.286667	0.117101	14.2875	0.289612	0.405041	0.843115	0.814815	6.11111	0.730159	5.66667	0.366667	11.8556	0.861121	0.5	0.5	0.9	0	0.9	0	0	0.522333	0.0759848	1.55556	0.277778	100	0	0	0	0.5	0.5	0.9	0	0	0.9	0	0.4	3.11111	0.422222	0	0	0.5	0	0	0.0740741	0.9	0
SE_L1_2010	2010	SE	SE_REWET	0.510345	0.19025	17.6787	0.370946	0.38564	0.797453	0.747126	6.93103	0.847291	7.7931	0.57931	16.3307	0.971909	0.4	0.6	0.966667	0	0.666667	0	0.3	0.53344	0.0741626	2.2963	0.648148	84.4511	0	0	0	0.633333	0.966667	0.9	0	0	0.9	0.0333333	0	3.51724	0.503448	0	0.0333333	0.866667	0	0	0.288136	0.966667	0
SE_L2_2010	2010	SE	SE_REWET	0.3487	0.141292	17.2861	0.365937	0.383379	0.792133	0.68	6.04	0.72	6.75	0.475	12.038	0.916957	1	0	1	0	0.04	0	0.96	0.0711875	0.0125093	1.97872	0.489362	83.426	0	0	0	0	0.06	0.92	0	0	0.94	0	0	1.92	0.184	0	0	0.92	0.04	0	0.106195	1	0
SE_L3_2010	2010	SE	SE_REWET	0.399452	0.159261	19.3983	0.400048	0.380311	0.78491	0.666667	6.9863	0.855186	7	0.5	12.6904	0.669134	0.0136986	0.986301	1	0	0.986301	0	0.0136986	0.706871	0.0988905	2	0.5	83.39	0	0	0	0.986301	0.986301	1	0	0	1	0	0	3.9726	0.594521	0	0	1	0	0	0.0644172	1	0
SE_L4_2010	2010	SE	SE_REWET	0.398227	0.158778	19.4584	0.400915	0.379736	0.783559	0.664596	6.98758	0.855368	7	0.5	12.7614	0.673513	0.00621118	0.993789	1	0	0.993789	0	0.00621118	0.71359	0.0998367	1.99379	0.496894	48.954	0.00621118	0	0	1	0.993789	1	0	0	1	0.00621118	0	4	0.6	0	0.00621118	0.993789	0	0	0	1	0
SE_L5_2010	2010	SE	SE_REWET	0.4	0.159449	19.43	0.40054	0.38021	0.784674	0.666667	7	0.857143	7	0.5	12.7	0.666019	0	1	1	0	1	0	0	0.7158	0.100104	2	0.5	70.5167	0	0	0	1	1	1	0	0	1	0	0	4	0.6	0	0	1	0	0	0	1	0
SE_M1_2002	2002	SE	SE_BEFORE	0.1525	0.067163	21.7382	0.419021	0.35901	0.734778	1	5	0.571429	5.375	0.3375	19.3126	3.96312	1	0	1	0	0.625	0	0.375	5.30184	0.249412	1.375	0.1875	68.9075	0	0	0	0.375	0	0.625	0	0	1	0.375	1	2	0.2	0	0.875	0	0	0	0.0163934	1	0
SE_M2_2002	2002	SE	SE_BEFORE	0.349	0.140393	17.1159	0.350622	0.391384	0.810972	0.733333	6.6	0.8	6.4	0.44	12.32	0.753815	0.2	0.8	1	0	1	0	0	0.62874	0.0892506	1.8	0.4	64.2647	0	0	0	0.8	0.8	1	0	0	1	0	0.2	3.6	0.52	0	0	0.8	0	0	0.138889	1	0
SE_M3_2002	2002	SE	SE_BEFORE	0.175	0.0764227	24.4491	0.466162	0.318	0.638259	1	5	0.571429	6	0.4	21.55	4.5	1	0	1	0	1	0	0	10.3	0.449672	1	0	44.77	0	0	0	0	0	1	0	0	1	0	1	2	0.2	0	1	0	0	0	0.0434783	1	0
SE_M4_2002	2002	SE	SE_BEFORE	0.145	0.0641663	7.85947	0.150952	0.43608	0.916167	1	5	0.571429	4	0.2	10.8	1.105	1	0	1	0	1	0	0	0.2805	0.0458352	1	0	44.77	0	0	0	0	0	1	0	0	1	0	1	2	0.2	0	0	0	0	0	0.571429	1	0
SE_M5_2002	2002	SE	SE_BEFORE	0.625	0.22183	12.6673	0.272602	0.430755	0.903634	0.984127	6.52381	0.789116	8.42857	0.642857	21.0333	1.31032	0.952381	0.047619	1	0	0.285714	0	0.714286	0.1873	0.0307973	2.47619	0.738095	73.96	0	0	0	0.047619	0.761905	1	0	0	1	0	0.238095	2.80952	0.361905	0	0	0.761905	0	0	0.118644	1	0
SE_N1_2002	2002	SE	SE_BEFORE	0.145	0.0641663	7.85947	0.150952	0.43608	0.916167	1	5	0.571429	4	0.2	10.8	1.105	1	0	1	0	1	0	0	0.2805	0.0458352	1	0	75.1286	0	0	0	0	0	1	0	0	1	0	1	2	0.2	0	0	0	0	0	0.583333	1	0
SE_N2_2002	2002	SE	SE_BEFORE	0.8	0.278544	13.8191	0.304623	0.43235	0.907388	1	7	0.857143	10	0.8	25	1.42172	1	0	0.9375	0	0	0	0.9375	0.121	0.0211643	3	1	83.39	0	0	0	0	0.9375	0.9375	0	0	0.9375	0	0	3	0.4	0	0	0.9375	0	0	0.111111	0.9375	0
SE_N3_2002	2002	SE	SE_BEFORE	0.717308	0.253558	19.5993	0.372547	0.403851	0.840313	0.935897	6.90476	0.843537	8.8	0.68	25.4034	1.4244	0.807692	0	1	0	0	0	1	0.55641	0.0620933	2.53846	0.769231	90.9522	0	0	0	0	0.961538	0.807692	0	0	0.961538	0.192308	0	2.73077	0.346154	0	0.0384615	0.961538	0	0	0.15625	1	0
SE_N4_2002	2002	SE	SE_BEFORE	0.8	0.278544	13.8191	0.304623	0.43235	0.907388	1	7	0.857143	10	0.8	25	1.42172	1	0	1	0	0	0	1	0.121	0.0211643	3	1	76.0355	0	0	0	0	1	1	0	0	1	0	0	3	0.4	0	0	1	0	0	0.51087	1	0
SE_N5_2002	2002	SE	SE_BEFORE	0.266105	0.109652	15.7559	0.303642	0.391838	0.81204	0.821705	5.70588	0.672269	4.88235	0.288235	12.2553	0.903129	0.813953	0.174419	1	0	0.581395	0	0.418605	0.322835	0.0477548	1.52326	0.261628	80.6957	0	0	0	0.174419	0.186047	0.988372	0	0	0.94186	0.0116279	0.406977	2.2907	0.25814	0	0.0581395	0.534884	0	0	0.0169492	1	0
SE_O1_2002	2002	SE	SE_BEFORE	0.652611	0.192779	20.1815	0.399351	0.386867	0.800342	0.84375	5.55882	0.651261	6.29412	0.429412	20.3176	2.63109	0.805556	0.138889	1	0	0.277778	0	0.722222	0.543221	0.0714328	2.11111	0.555556	74.3227	0.0555556	0	0	0.75	0.5	0.388889	0	0	0.888889	0.583333	0.444444	2.58333	0.316667	0	0.527778	0.333333	0	0	0.0217391	1	0
SE_O2_2002	2002	SE	SE_BEFORE	0.464835	0.178694	18.5862	0.385814	0.34848	0.709997	0.721612	6.43956	0.77708	7.79121	0.579121	19.5734	1.18873	0.450549	0.549451	1	0	0.549451	0	0.450549	0.724958	0.0971819	2.16484	0.582418	80.6165	0	0	0	0.835165	1	1	0	0	1	0	0.285714	3.83516	0.567033	0	0.274725	0.725275	0	0	0.130178	1	0
SE_O3_2002	2002	SE	SE_BEFORE	0.333333	0.136037	23.1067	0.448131	0.320717	0.644653	0.666667	6.33333	0.761905	8.33333	0.633333	18.3533	2.58734	0.666667	0.333333	1	0	0.333333	0	0.666667	0.2786	0.0405599	2	0.5	69.095	0	0	0	1	1	1	0	0	1	0	0.666667	4	0.6	0	0	1	0	0	0.0625	1	0
SE_O4_2002	2002	SE	SE_BEFORE	0.784615	0.273963	14.0349	0.308312	0.430345	0.902668	0.987179	7	0.857143	9.88462	0.788462	24.5269	1.39265	0.961538	0.0384615	1	0	0.0384615	0	0.961538	0.143877	0.0242004	2.96154	0.980769	68.6	0	0	0	0.0384615	1	1	0	0	1	0	0	3.03846	0.407692	0	0	1	0	0	0.190476	1	0
SE_O5_2002	2002	SE	SE_BEFORE	0.5165	0.1946	20.6814	0.404514	0.387213	0.801157	0.75	7	0.857143	7.3	0.53	18.1012	1.01004	0.25	0.6	1	0	0.6	0	0.4	0.80313	0.0984736	2.1	0.55	75.9286	0	0	0	0.6	1	0.85	0	0	1	0.15	0	3.45	0.49	0	0	1	0	0	0.269663	1	0
SE_P1_2002	2002	SE	SE_BEFORE	0.676923	0.239159	14.6949	0.302695	0.42582	0.892019	0.974359	6.66667	0.809524	8.61538	0.661538	23.0621	1.3944	0.923077	0	1	0	0.153846	0	0.846154	0.312333	0.0403163	2.53846	0.769231	44.77	0	0	0	0	0.846154	0.923077	0	0	1	0.0769231	0.153846	2.76923	0.353846	0	0	0.846154	0	0	0.0909091	1	0
SE_P2_2002	2002	SE	SE_BEFORE	0.2565	0.10361	22.9945	0.399563	0.360017	0.737148	0.666667	5	0.571429	4	0.2	20.5293	1.55918	0.666667	0	1	0	0.333333	0	0.666667	0.976611	0.10788	1	0	NA	0.333333	0	0	0.333333	0.333333	0.666667	0	0	1	0.666667	0.333333	2.66667	0.333333	0	0.333333	0.333333	0	0	0.5	1	0
SE_P4_2002	2002	SE	SE_BEFORE	NA	NA	NA	NA	NA	NA	NA	NA	NA	NA	NA	NA	NA	NA	NA	NA	NA	NA	NA	NA	NA	NA	NA	NA	81.7057	NA	NA	NA	NA	NA	NA	NA	NA	NA	NA	NA	NA	NA	NA	NA	NA	NA	0	0.944444	NA	NA
SE_P5_2002	2002	SE	SE_BEFORE	0.283889	0.114954	28.5632	0.468777	0.24413	0.464402	0.65812	5.57143	0.653061	6.70213	0.470213	19.2961	1.12401	0.74359	0.213675	1	0	0.25641	0.0854701	0.65812	1.82898	0.150464	1.27103	0.135514	75.4894	0	0	0	0.213675	0.273504	0.871795	0	0	0.57265	0.299145	0.042735	2.11215	0.22243	0	0.598291	0.273504	0.0854701	0	0	0.74359	0.25641
ST_A1_2010	2010	ST	ST_REWET	0.616866	0.215563	23.3952	0.443047	0.318409	0.639223	0.744681	6.20213	0.743161	9.09574	0.709574	21.8909	3.03695	1	0	1	0	0.00746269	0.298507	0.69403	0.0859886	0.0151472	2.13636	0.568182	42.56	0	0	0	0.529851	0.679104	0.985075	0	0	0.679104	0	0.529851	2.91667	0.383333	0.00746269	0	0.970149	0.0149254	0.00236407	0.0520095	1	0
ST_A1a_2010	2010	ST	ST_REWET	0.396049	0.15403	22.7488	0.438936	0.317658	0.637454	0.72847	6.15502	0.736431	9.16717	0.716717	21.8632	3.13091	1	0	0.981763	0	0	0.0273556	0.972644	0.0862021	0.014711	2.15854	0.579268	44.77	0	0	0	0.790274	0.972644	0.99696	0	0	0.990881	0	0.790274	3.7622	0.552439	0.0243161	0	0.972644	0.00303951	0	0.012012	1	0
ST_A1b_2010	2010	ST	ST_REWET	0.729534	0.227585	23.1662	0.438467	0.297753	0.590607	0.695749	5.78431	0.683473	9.08497	0.708497	21.1101	2.88606	0.958549	0.0414508	1	0	0.0207254	0.316062	0.663212	0.216766	0.0306335	2.02083	0.510417	44.77	0.103627	0	0	0.476684	0.53886	0.974093	0	0	0.559585	0	0.414508	2.66667	0.333333	0.103627	0.103627	0.766839	0.00518135	0	0.0551471	1	0
ST_A2_2010	2010	ST	ST_REWET	0.30616	0.121061	23.9205	0.453139	0.337818	0.684903	0.860554	6.4957	0.7851	7.74212	0.574212	16.3197	2.11379	1	0	0.988539	0	0	0.0315186	0.968481	0.218639	0.0249629	2.08511	0.542553	83.3619	0.0458453	0	0	0.34384	0.916905	0.532951	0	0	0.475645	0	0.34384	2.33526	0.267052	0.034384	0.0458453	0.458453	0.461318	0.0478949	0.0309	1	0
ST_A2a_2010	2010	ST	ST_REWET	0.721241	0.214005	18.4753	0.375955	0.401234	0.834155	0.878553	6.16541	0.737916	8.59398	0.659398	19.6771	1.23186	1	0	0.969925	0	0.037594	0.0526316	0.909774	0.921327	0.0951427	2.18018	0.59009	50.0618	0	0	0	0.037594	0.646617	0.804511	0	0	0.789474	0	0.0075188	2.31298	0.262595	0.338346	0.0075188	0.458647	0.165414	0.534125	0.240356	1	0
ST_A2b_2010	2010	ST	ST_REWET	0.457458	0.174643	19.5119	0.388166	0.282823	0.555468	0.700565	5.47458	0.639225	9.0678	0.70678	17.997	2.51166	0.966102	0.0338983	1	0	0	0.542373	0.457627	0.889962	0.104918	1.9434	0.471698	59.9763	0.0508475	0	0	0.271186	0.372881	0.898305	0	0	0.372881	0	0.271186	1.9661	0.19322	0.576271	0.0508475	0.271186	0.101695	0.00473934	0.0189573	1	0
ST_A3_2010	2010	ST	ST_REWET	0.662086	0.233971	12.193	0.262912	0.407322	0.848482	1	6.22302	0.746146	9.61151	0.761151	22.7712	1.38195	1	0	1	0	0.028777	0.0359712	0.935252	0.192263	0.031416	2.49254	0.746269	70.3152	0	0	0	0.215827	0.935252	0.964029	0	0	0.748201	0	0.028777	2.97015	0.39403	0.215827	0	0.719424	0.0359712	0.279486	0.447177	1	0
ST_A3a_2010	2010	ST	ST_REWET	0.517551	0.188335	10.7886	0.226476	0.3849	0.795711	1	5.4898	0.641399	9.5102	0.75102	22.3143	1.43308	1	0	1	0	0	0.0204082	0.979592	0.279684	0.0441095	2	0.5	71.7665	0	0	0	0.489796	0.979592	0.979592	0	0	0.489796	0	0	3	0.4	0.489796	0	0.489796	0.0204082	0.454418	0.364656	1	0
ST_A3b_2010	2010	ST	ST_REWET	0.586905	0.211554	12.8804	0.277205	0.380671	0.785759	0.904762	5.95238	0.707483	8.57143	0.657143	19.622	1.63867	1	0	1	0	0.238095	0.285714	0.47619	0.467262	0.062764	2.2381	0.619048	36.1845	0	0	0	0	0.47619	1	0	0	0.714286	0	0.238095	2.19048	0.238095	0.285714	0	0.47619	0	0.378947	0.354386	1	0
ST_A4_2010	2010	ST	ST_REWET	0.565556	0.206097	13.2418	0.284739	0.351408	0.716886	0.851852	5.66667	0.666667	8.66667	0.666667	18.7379	1.80613	1	0	1	0	0.222222	0.444444	0.333333	0.636	0.08222	2.11111	0.555556	30	0	0	0	0	0.333333	1	0	0	0.555556	0	0.222222	1.88889	0.177778	0.444444	0	0.333333	0	0.598456	0.233591	1	0
ST_A4a_2010	2010	ST	ST_REWET	0.650135	0.235496	15.662	0.33398	0.305019	0.607709	0.774775	5.67568	0.667954	9.97297	0.797297	20.1148	2.09569	1	0	1	0	0	0.648649	0.351351	0.818065	0.10178	2.32432	0.662162	52.3267	0.027027	0	0	0	0.351351	1	0.027027	0	0.324324	0	0	1.72973	0.145946	0.648649	0.027027	0.324324	0	0.394203	0.289855	1	0
ST_A4b_2010	2010	ST	ST_REWET	0.157895	0.0692724	9.18511	0.180183	0.436809	0.917882	1	5	0.571429	4	0.2	11.6596	1.12895	1	0	1	0	1	0	0	0.279211	0.0456476	1.12281	0.0614035	38.8362	0	0	0	0.122807	0	1	0	0	1	0.122807	1	2.12281	0.224561	0	0	0	0	0.251467	0.375803	1	0
ST_A5_2010	2010	ST	ST_REWET	0.664516	0.238803	11.3481	0.247342	0.386812	0.800211	0.784946	6.29032	0.75576	9.35484	0.735484	18.2613	1.16994	1	0	1	0	0.451613	0.0322581	0.516129	1.6246	0.114057	1.66667	0.333333	76.0036	0	0	0	0	0.322581	0.516129	0	0	0.967742	0	0	1.86667	0.173333	0.193548	0	0.322581	0.0322581	0.364865	0.276276	1	0
ST_A5a_2010	2010	ST	ST_REWET	0.675283	0.239757	12.5983	0.269361	0.389506	0.806552	0.823529	6.32075	0.760108	9.45283	0.745283	20.4548	1.19907	1	0	0.962264	0.0377358	0.415094	0.0188679	0.566038	0.724499	0.0702486	1.98113	0.490566	76.74	0	0	0	0.0188679	0.45283	0.584906	0	0	0.943396	0.0188679	0	2	0.2	0.0754717	0.0188679	0.45283	0	0.549918	0.145663	1	0
ST_A5b_2010	2010	ST	ST_REWET	0.625	0.227713	11.6704	0.254594	0.394668	0.8187	0.810811	6.43243	0.776062	9.43243	0.743243	19.5338	1.14515	1	0	0.973684	0	0.526316	0	0.447368	0.497189	0.058111	1.86486	0.432432	73.96	0	0	0	0	0.421053	0.447368	0	0	0.973684	0	0	1.89189	0.178378	0.0263158	0	0.421053	0	0.00793651	0.612698	0.973684	0
ST_B1_2010	2010	ST	ST_REWET	0.417715	0.16268	24.9621	0.466366	0.267928	0.520413	0.6851	5.58525	0.655036	9.01843	0.701843	23.8973	2.54057	0.9819	0.0180995	1	0	0	0.470588	0.529412	0.197928	0.0320892	1.59729	0.298643	73.96	0.0180995	0	0	0.475113	0.506787	1	0	0	0.529412	0.00452489	0.470588	2.52941	0.305882	0.452489	0.0226244	0.524887	0	0	0.128906	1	0
ST_B1a_2010	2010	ST	ST_REWET	1.15976	0.254529	22.0501	0.421751	0.29847	0.592293	0.679912	5.59064	0.655806	8.46784	0.646784	21.4227	3.00987	0.937173	0.0628272	0.994764	0	0.104712	0.120419	0.774869	0.172581	0.0223579	2.0733	0.536649	73.96	0.0680628	0	0	0.806283	0.764398	0.895288	0	0.0052356	0.780105	0.0052356	0.696335	3.31937	0.463874	0.0575916	0.0732984	0.764398	0	0.00666667	0.293333	1	0
ST_B1b_2010	2010	ST	ST_REWET	0.569029	0.201418	23.5174	0.439539	0.252868	0.484967	0.707071	5.51515	0.645022	9.06061	0.706061	22.8398	2.37642	0.971429	0.0285714	1	0	0	0.514286	0.485714	0.193714	0.031479	1.65714	0.328571	34.89	0.0285714	0	0	0.485714	0.457143	1	0	0	0.371429	0	0.371429	2.34286	0.268571	0.457143	0.142857	0.4	0	0.235955	0.185393	1	0
ST_B2_2010	2010	ST	ST_REWET	0.756795	0.248839	13.943	0.288617	0.357827	0.731993	0.770115	5.53846	0.648352	9.20513	0.720513	21.4308	1.62957	1	0	0.74359	0.25641	0.25641	0.0512821	0.692308	0.554003	0.072448	2.12821	0.564103	36.67	0	0	0	0.230769	0.435897	0.74359	0	0	0.717949	0	0.205128	2.12821	0.225641	0.0769231	0	0.410256	0	0.531516	0.00170358	1	0
ST_B2a_2010	2010	ST	ST_REWET	0.851871	0.27193	14.53	0.290873	0.355595	0.726742	0.770227	5.23871	0.60553	9.14194	0.714194	21.3871	1.0824	1	0	0.664516	0.335484	0.258065	0.0129032	0.729032	0.939013	0.108409	2.09032	0.545161	51.8717	0	0	0	0.109677	0.212903	0.741935	0	0	0.664516	0.103226	0.00645161	1.72903	0.145806	0.0903226	0.103226	0.212903	0	0.665493	0.00528169	1	0
ST_B2b_2010	2010	ST	ST_REWET	0.81	0.281158	12.5714	0.276385	0.41129	0.857822	0.866667	6.6	0.8	9.6	0.76	21.7	1.47303	1	0	1	0	0	0	1	2.9126	0.167869	2.2	0.6	94.5833	0	0	0	0	0.6	1	0	0	1	0	0	2.6	0.32	0.4	0	0.6	0	0.0543933	0.811715	1	0
ST_B3_2010	2010	ST	ST_REWET	0.501221	0.190956	24.9181	0.464525	0.25686	0.494364	0.713178	5.2907	0.612957	9.12791	0.712791	26.3103	1.64896	1	0	1	0	0	0.837209	0.162791	0.419442	0.0566313	1.27907	0.139535	36.8514	0	0	0	0	0.139535	1	0	0	0.162791	0	0	1.30233	0.0604651	0.860465	0	0.139535	0	0.394495	0.336391	1	0
ST_B3a_2010	2010	ST	ST_REWET	0.554545	0.20578	17.9728	0.370658	0.364042	0.746621	0.787879	5.72727	0.675325	8.90909	0.690909	25.6	1.51448	1	0	0.545455	0	0	0.636364	0.363636	0.471273	0.0673524	1.72727	0.363636	NA	0	0	0	0	0.363636	1	0	0	0.818182	0	0	2.18182	0.236364	0.636364	0	0.363636	0	0.346088	0.385494	1	0
ST_B3b_2010	2010	ST	ST_REWET	0.665	0.238865	18.4676	0.366534	0.338392	0.686253	0.8	6	0.714286	9.4	0.74	24.07	1.55869	1	0	1	0	0	0.4	0.6	1.6084	0.108306	1.8	0.4	98.5	0	0	0	0	0.4	1	0	0	0.6	0	0	2	0.2	0.6	0	0.4	0	0.143969	0.550584	1	0
ST_B4_2010	2010	ST	ST_REWET	0.771364	0.269096	13.4064	0.294429	0.430126	0.902154	0.984848	6.86364	0.837662	9.68182	0.768182	23.9795	1.41315	1	0	1	0	0.0454545	0	0.954545	0.445477	0.0389567	2.81818	0.909091	44.462	0	0	0	0	0.909091	1	0	0	1	0	0.0454545	2.90909	0.381818	0.0454545	0	0.909091	0	0.648352	0.205128	1	0
ST_B4a_2010	2010	ST	ST_REWET	0.803571	0.279478	13.3735	0.294538	0.424829	0.889686	0.952381	6.85714	0.836735	9.85714	0.785714	23.8214	1.44004	1	0	1	0	0	0	1	1.118	0.0735589	2.71429	0.857143	63.875	0	0	0	0	0.857143	1	0	0	1	0	0	2.85714	0.371429	0.142857	0	0.857143	0	0.386572	0.0905392	1	0
ST_B4b_2010	2010	ST	ST_REWET	0.8	0.278544	13.8191	0.304623	0.43235	0.907388	1	7	0.857143	10	0.8	25	1.42172	1	0	1	0	0	0	1	0.121	0.0211643	3	1	41.4242	0	0	0	0	1	1	0	0	1	0	0	3	0.4	0	0	1	0	0.622642	0.245283	1	0
ST_B5_2010	2010	ST	ST_REWET	0.445768	0.169453	15.5	0.314479	0.298428	0.592196	0.666667	5.6	0.657143	9	0.7	19.1882	1.95146	1	0	1	0	0.4	0	0.6	2.6792	0.202701	1.4	0.2	48	0	0	0	0	0	0.6	0	0	1	0	0	1.6	0.12	0.2	0.4	0	0	0.53252	0.325203	1	0
ST_B5a_2010	2010	ST	ST_REWET	0.701271	0.249865	12.6011	0.276267	0.410993	0.857122	0.892655	6.67797	0.811138	9.67797	0.767797	21.9008	1.26584	1	0	1	0	0.305085	0	0.694915	0.345153	0.0426389	2.35593	0.677966	44.77	0	0	0	0	0.677966	0.694915	0	0	1	0	0	2.37288	0.274576	0.0169492	0	0.677966	0	0.666667	0.146739	1	0
ST_B5b_2010	2010	ST	ST_REWET	0.825	0.28508	10.7	0.234027	0.3797	0.783473	0.666667	6	0.714286	9	0.7	16.75	1.55	1	0	1	0	0	0	1	7.1	0.387927	1	0	53.1531	0	0	0	0	0	1	0	0	1	0	0	2	0.2	1	0	0	0	0.692495	0.00868659	1	0
ST_C1_2010	2010	ST	ST_REWET	0.347369	0.137385	23.1861	0.42838	0.287662	0.566857	0.727401	5.58898	0.655569	9.07203	0.707203	21.2597	2.99535	1	0	1	0	0.0254237	0.00423729	0.970339	0.349259	0.044198	1.85957	0.429787	81.5711	0.00847458	0	0	0.889831	0.822034	0.995763	0	0	0.851695	0.059322	0.59322	3.58298	0.516596	0.139831	0.194915	0.661017	0.00423729	0	0.0541082	1	0
ST_C1a_2010	2010	ST	ST_REWET	0.414302	0.159131	22.4651	0.424384	0.314251	0.629436	0.730458	5.95687	0.708125	9.10193	0.710193	21.1795	2.89813	1	0	0.967655	0	0	0.0404313	0.959569	0.76334	0.0545131	1.91081	0.455405	74.8054	0.0377358	0	0	0.684636	0.808625	0.991914	0	0	0.90027	0.00269542	0.6469	3.45109	0.490217	0.156334	0.06469	0.77628	0.00269542	0.00263158	0.0157895	1	0
ST_C1b_2010	2010	ST	ST_REWET	0.379095	0.14933	24.2213	0.44954	0.286768	0.564753	0.701201	5.73874	0.676963	9.04955	0.704955	21.5989	2.99958	1	0	0.990991	0	0.0045045	0.103604	0.891892	0.511281	0.0451753	1.81448	0.40724	73.3347	0.045045	0	0	0.747748	0.734234	0.995495	0	0	0.810811	0.00900901	0.630631	3.34842	0.469683	0.189189	0.121622	0.684685	0.0045045	0	0.0044843	1	0
ST_C2_2010	2010	ST	ST_REWET	0.623208	0.206246	22.302	0.435797	0.33598	0.680577	1	5.27586	0.610837	9.15789	0.715789	22.085	1.15737	1	0	1	0	0	0.915094	0.0849057	0.871552	0.0966339	1.60952	0.304762	52.9168	0	0	0	0	0.0754717	0.537736	0	0	0.0754717	0	0	1.2807	0.0561404	0.45283	0.00943396	0.528302	0.00943396	0.109976	0.243519	1	0
ST_C2a_2010	2010	ST	ST_REWET	0.633714	0.220844	17.7605	0.366246	0.38732	0.801408	0.967742	6.3871	0.769585	9.64516	0.764516	24.5017	1.69906	1	0	1	0	0	0.342857	0.657143	0.495314	0.0585561	2.34286	0.671429	71.1412	0	0	0	0.0857143	0.657143	0.771429	0	0	0.657143	0	0.0857143	2.81481	0.362963	0.228571	0	0.771429	0	0.0160428	0.393048	1	0
ST_C2b_2010	2010	ST	ST_REWET	0.609631	0.213061	19.8732	0.400175	0.328853	0.663803	0.85461	6.01064	0.715805	9.30108	0.730108	24.8086	1.45833	1	0	1	0	0	0.42623	0.57377	0.555787	0.0697235	2.01639	0.508197	66.7658	0	0	0	0.336066	0.229508	0.803279	0	0	0.565574	0.00819672	0	2.40816	0.281633	0.196721	0.344262	0.459016	0	0.0684105	0.408451	1	0
ST_C3_2010	2010	ST	ST_REWET	0.551019	0.202006	18.8716	0.37382	0.364411	0.74749	0.826347	6.1018	0.728828	9.1761	0.71761	22.986	1.86189	1	0	0.763314	0	0.0473373	0.272189	0.680473	0.360696	0.049086	2.05917	0.529586	73.3972	0	0	0	0.201183	0.615385	0.952663	0.00591716	0	0.91716	0.00591716	0.195266	2.69231	0.338462	0.266272	0.0532544	0.633136	0	0.328798	0.147392	1	0
ST_C3a_2010	2010	ST	ST_REWET	0.562029	0.208122	13.7486	0.289664	0.380362	0.785031	0.782609	6.13043	0.732919	9.21739	0.721739	20.0606	1.24228	1	0	0.884058	0	0.434783	0.173913	0.391304	0.386203	0.056624	1.74627	0.373134	55.5903	0	0	0	0.0289855	0.376812	0.594203	0	0	0.942029	0	0.0289855	1.94203	0.188406	0.188406	0	0.376812	0	0.54717	0.0209644	1	0
ST_C3b_2010	2010	ST	ST_REWET	0.67559	0.239523	18.1757	0.359495	0.379123	0.782114	0.923611	6.45139	0.77877	9.70588	0.770588	24.7596	1.40843	1	0	0.944444	0	0.00694444	0.166667	0.826389	0.296035	0.0399775	2.46528	0.732639	57.9803	0	0	0	0.0416667	0.743056	1	0	0	0.833333	0.0277778	0.0138889	2.61806	0.323611	0.173611	0.0902778	0.736111	0	0.666084	0.0034965	1	0
ST_C4_2010	2010	ST	ST_REWET	0.658512	0.230152	14.969	0.311716	0.386861	0.800326	0.903134	5.95726	0.708181	8.96552	0.696552	21.3649	1.40798	0.866889	0.133111	0.966722	0	0.133111	0.0765391	0.790349	0.6198	0.067509	2.30782	0.65391	59.4701	0	0	0	0.0166389	0.532446	0.983361	0	0	0.948419	0.0166389	0.133111	2.52284	0.304569	0.199667	0.108153	0.559068	0	0.641361	0.0687173	1	0
ST_C4a_2010	2010	ST	ST_REWET	0.613619	0.217437	14.9989	0.307101	0.399709	0.830565	0.956386	6.27103	0.753004	8.60377	0.660377	21.6859	1.41048	1	0	0.981982	0	0.198198	0.0720721	0.72973	0.456234	0.0507066	2.33333	0.666667	50.6199	0	0	0	0.0540541	0.612613	0.963964	0	0	0.936937	0.018018	0.18018	2.61468	0.322936	0.0540541	0.0990991	0.648649	0	0.572139	0.175788	1	0
ST_C4b_2010	2010	ST	ST_REWET	0.600307	0.216222	17.5361	0.363066	0.371053	0.763121	0.74359	5.54545	0.649351	8.57746	0.657746	21.7508	1.38858	1	0	0.460123	0	0	0.662577	0.337423	1.23541	0.110586	1.51534	0.257669	54.8216	0	0	0	0.0122699	0.196319	1	0	0	0.871166	0.0122699	0	2.07975	0.215951	0.662577	0.0184049	0.319018	0	0.590654	0.00560748	1	0
ST_C5_2010	2010	ST	ST_REWET	0.637744	0.225586	17.7266	0.35231	0.359021	0.734804	0.765766	5.68919	0.669884	8.94521	0.694521	20.8321	1.4532	1	0	0.707317	0	0	0.390244	0.609756	2.09695	0.146036	1.58537	0.292683	60.7662	0	0	0	0.109756	0.256098	1	0	0	0.878049	0.097561	0	2.2439	0.24878	0.54878	0.109756	0.341463	0	0.594072	0.00322165	1	0
ST_C5a_2010	2010	ST	ST_REWET	0.500242	0.187105	18.1559	0.367781	0.361918	0.741621	0.739457	5.50766	0.643951	8.64082	0.664082	22.1316	1.68887	1	0	0.435939	0	0.00402901	0.564061	0.43191	1.23722	0.113153	1.47139	0.235697	54.261	0	0	0	0.112812	0.261886	1	0	0	0.987107	0.0644641	0.0483481	2.3618	0.272361	0.660757	0.081386	0.257857	0	0.132542	0.161556	1	0
ST_C5b_2010	2010	ST	ST_REWET	0.702911	0.244095	17.5642	0.346911	0.367396	0.754515	0.858247	6.14691	0.735272	9.46053	0.746053	22.3925	1.52473	1	0	0.942922	0	0.00570776	0.176941	0.817352	1.53765	0.105618	2.06735	0.533676	43.3541	0	0	0	0.159817	0.530822	0.994292	0	0	0.827626	0.0913242	0.0342466	2.52698	0.305396	0.27968	0.115297	0.605023	0	0.479971	0.0920245	1	0
ST_D1_2010	2010	ST	ST_REWET	1.1863	0.317312	16.879	0.34927	0.367871	0.755632	0.841365	5.56306	0.651866	8.67568	0.667568	23.2986	1.58548	1	0	1	0	0.256757	0.27027	0.472973	1.51023	0.130829	2.17568	0.587838	74.2108	0	0	0	0.382883	0.635135	0.531532	0	0	0.477477	0.0945946	0.018018	2.58621	0.317241	0.342342	0.117117	0.288288	0	0	0.0833333	1	0
ST_D1a_2010	2010	ST	ST_REWET	0.396119	0.142713	20.0947	0.401678	0.361397	0.740397	0.923211	5.78534	0.68362	9.2	0.72	23.0987	1.69347	1	0	1	0	0.0310881	0.580311	0.388601	1.2532	0.135603	1.69948	0.349741	64.3208	0.00518135	0	0.0103627	0.0984456	0.393782	0.430052	0.0103627	0	0.398964	0.0725389	0.0207254	3.13253	0.426506	0.569948	0.129534	0.300518	0	0	0.0202532	1	0
ST_D1b_2010	2010	ST	ST_REWET	0.517926	0.186123	22.8558	0.425981	0.317403	0.636854	0.802647	5.86282	0.694688	9.27798	0.727798	22.879	1.85232	1	0	0.985866	0	0.0176678	0.173145	0.809187	0.634173	0.0786917	2.06383	0.531915	82.5498	0	0	0.00353357	0.424028	0.540636	0.869258	0.00353357	0	0.812721	0.240283	0.0848057	3.05285	0.410569	0.14841	0.374558	0.473498	0.00353357	0	0.0781759	1	0
ST_D2_2010	2010	ST	ST_REWET	0.579888	0.209443	20.7913	0.401779	0.339879	0.689753	0.811594	6.22981	0.747116	9.3913	0.73913	22.8812	2.21002	1	0	0.988304	0	0.00584795	0.0935673	0.888889	0.618577	0.0535981	2.17751	0.588757	53.1911	0.0935673	0	0	0.374269	0.666667	0.94152	0	0	0.80117	0.0175439	0.280702	3.0559	0.41118	0.0935673	0.192982	0.701754	0	0	0.324627	0.988304	0
ST_D2a_2010	2010	ST	ST_REWET	0.352405	0.131544	25.0682	0.459036	0.296206	0.586966	0.792388	5.47059	0.638655	9.16263	0.716263	22.9044	2.58149	1	0	1	0	0.0687285	0.28866	0.642612	0.947193	0.105374	1.62199	0.310997	50.875	0.0412371	0	0.00687285	0.429553	0.443299	0.725086	0.00687285	0	0.670103	0.223368	0.206186	3.20379	0.440758	0.281787	0.340206	0.378007	0	0.339257	0.069063	1	0
ST_D2b_2010	2010	ST	ST_REWET	0.506275	0.183386	19.2623	0.389276	0.344728	0.701166	0.863287	6.04147	0.720211	9.31336	0.731336	23.6532	1.76849	1	0	0.991266	0	0.0131004	0.323144	0.663755	0.799803	0.0863611	2.0131	0.50655	66.0877	0.0174672	0	0	0.31441	0.423581	0.737991	0	0	0.663755	0.00873362	0.0873362	2.92308	0.384615	0.28821	0.257642	0.454148	0	0	0.161074	1	0
ST_D3_2010	2010	ST	ST_REWET	0.413786	0.151633	24.8336	0.452964	0.30912	0.61736	0.777778	5.51613	0.645161	9.01149	0.701149	20.3933	2.25525	1	0	1	0	0	0.252427	0.747573	1.21752	0.10557	1.59223	0.296117	61.9932	0.0194175	0	0	0.417476	0.398058	0.84466	0	0	0.669903	0.126214	0.291262	2.78161	0.356322	0.31068	0.203883	0.485437	0	0.302376	0.0345572	1	0
ST_D3a_2010	2010	ST	ST_REWET	0.6731	0.237532	17.2012	0.348308	0.36298	0.744122	0.831203	6.34505	0.763578	9.52419	0.752419	22.7679	1.7686	0.990491	0.00950872	1	0	0.0316957	0.0396197	0.928685	1.68208	0.119243	2.256	0.628	69.1099	0.0316957	0	0	0.110935	0.62599	0.958796	0	0	0.919176	0.0396197	0.0633914	2.76033	0.352066	0.206022	0.190174	0.594295	0.00950872	0.0317058	0.0634115	1	0
ST_D3b_2010	2010	ST	ST_REWET	0.605781	0.209562	23.4624	0.423555	0.30078	0.59773	0.707602	5.21053	0.601504	8.85455	0.685455	17.4229	1.4876	1	0	1	0	0	0.260274	0.739726	1.86383	0.140793	1.42254	0.211268	NA	0.0547945	0	0	0.356164	0.191781	0.958904	0	0	0.60274	0.219178	0.0547945	2.25714	0.251429	0.342466	0.328767	0.30137	0.0273973	0.573066	0.0114613	1	0
ST_D4_2010	2010	ST	ST_REWET	0.409605	0.151096	24.8623	0.443881	0.303807	0.604855	0.804094	5.39474	0.62782	9.23853	0.723853	21.7711	1.54299	1	0	0.982456	0	0.0263158	0.192982	0.780702	1.2812	0.117486	1.57895	0.289474	60.0975	0.105263	0	0	0.315789	0.298246	0.815789	0	0	0.710526	0.280702	0.0350877	2.7234	0.344681	0.263158	0.412281	0.315789	0	0.00224719	0.058427	1	0
ST_D4a_2010	2010	ST	ST_REWET	0.407453	0.149099	22.7735	0.421155	0.331324	0.669618	0.881988	5.5528	0.650399	9.31447	0.731447	23.2502	1.41251	1	0	1	0	0.0248447	0.322981	0.652174	1.15921	0.117144	1.6646	0.332298	56.0218	0.0745342	0	0	0.204969	0.341615	0.652174	0	0	0.590062	0.198758	0.00621118	2.75229	0.350459	0.360248	0.285714	0.329193	0	0.0567823	0.135647	1	0
ST_D4b_2010	2010	ST	ST_REWET	0.632452	0.220527	19.7593	0.385084	0.355436	0.726367	0.884058	6.16304	0.737578	9.43478	0.743478	23.2983	1.5807	1	0	0.990385	0	0.0961538	0.307692	0.596154	0.891806	0.084523	2.06731	0.533654	53.5163	0.0576923	0	0	0.0865385	0.519231	0.769231	0	0	0.625	0.0384615	0.0384615	2.54762	0.309524	0.230769	0.153846	0.576923	0	0.231884	0.213768	1	0
ST_D5_2010	2010	ST	ST_REWET	0.819742	0.281978	15.6658	0.329278	0.393535	0.816034	0.909804	6.71765	0.816807	9.72941	0.772941	23.7443	1.48059	1	0	0.979381	0	0.0309278	0.185567	0.783505	1.05972	0.0739153	2.48454	0.742268	44.77	0	0	0	0	0.690722	1	0	0	0.824742	0	0	2.51546	0.303093	0.185567	0.0309278	0.783505	0	0.129808	0.3125	1	0
ST_D5a_2010	2010	ST	ST_REWET	0.628913	0.225244	16.7024	0.347077	0.413062	0.861993	0.859903	6.28261	0.754658	9.28986	0.728986	21.5638	1.32896	1	0	1	0	0.00724638	0	0.992754	1.36818	0.111712	2.2029	0.601449	66.9373	0	0	0	0.0362319	0.615942	1	0	0	0.992754	0.00724638	0.0289855	2.64493	0.328986	0.376812	0.0144928	0.608696	0	0.415896	0.099353	1	0
ST_D5b_2010	2010	ST	ST_REWET	0.709556	0.250572	18.6223	0.374226	0.345115	0.702076	0.821138	6.18699	0.740999	9.52033	0.752033	24.0534	1.49834	1	0	1	0	0.00740741	0.355556	0.637037	0.771919	0.0658664	2.08889	0.544444	67.156	0	0	0	0.0444444	0.481481	1	0	0	0.644444	0	0	2.17037	0.234074	0.385185	0.0518519	0.562963	0	0.723881	0.00186567	1	0
ST_E1_2002	2002	ST	ST_BEFORE	0.219853	0.0937146	8.23403	0.155307	0.340518	0.691256	0.996732	4.02941	0.432773	9	0.7	20.4529	1.48676	1	0	1	0	0	0	1	0.516667	0.0721963	1	0	44.77	0	0	0	0.980392	0.980392	1	0	0	0.00980392	0	0	2.97059	0.394118	0.990196	0.00980392	0	0	0	0	1	0
ST_E2_2002	2002	ST	ST_BEFORE	0.207795	0.085897	21.1147	0.403333	0.363918	0.74633	0.978866	6.4121	0.773158	6.84273	0.484273	13.6916	1.30113	1	0	1	0	0	0	1	0.394485	0.0585317	1.51546	0.257732	81.0757	0.0288184	0	0	0.201729	0.965418	0.279539	0	0	0.106628	0.0288184	0	1.58213	0.116427	0.178674	0.0288184	0.0720461	0.720461	0.241838	0.302297	1	0
ST_E3_2002	2002	ST	ST_BEFORE	0.325	0.121826	11.5014	0.201249	0.391889	0.81216	0.913043	5.26087	0.608696	5.42857	0.342857	15.4758	1.12065	1	0	1	0	0.652174	0	0.347826	0.255587	0.0411216	1.26087	0.130435	73.96	0	0	0	0	0	1	0	0	0.913043	0	0.652174	1.91304	0.182609	0	0.0869565	0.26087	0	0.6714	0.0953347	1	0
ST_E4_2002	2002	ST	ST_BEFORE	0.499088	0.178845	13.0678	0.249777	0.392901	0.814543	0.882353	5.82353	0.689076	7.33333	0.533333	19.7172	1.27712	1	0	1	0	0.352941	0	0.647059	0.209529	0.0341747	1.82353	0.411765	73.3487	0.0588235	0	0	0.0588235	0.294118	1	0	0	0.941176	0.0588235	0.352941	2.35294	0.270588	0	0.117647	0.529412	0	0.524862	0	1	0
ST_E5_2002	2002	ST	ST_BEFORE	0.1	0.0451661	21.84	0.43385	0.34811	0.709125	1	5	0.571429	9	0.7	NA	NA	1	0	1	0	0	1	0	1.792	0.190398	1	0	NA	0	0	0	0	0	0	0	0	0	0	0	NA	NA	1	0	0	0	0.483108	0.168919	1	0
ST_F1_2002	2002	ST	ST_BEFORE	0.163533	0.0715322	10.4632	0.195207	0.384891	0.79569	0.927536	4.67391	0.524845	5.875	0.3875	15.4315	1.29538	1	0	1	0	0.543478	0	0.456522	0.351359	0.0554651	1	0	60.2686	0.108696	0	0	0.434783	0.326087	1	0	0	0.652174	0.108696	0.543478	2.52174	0.304348	0.326087	0.130435	0	0	0	0	1	0
ST_F2_2002	2002	ST	ST_BEFORE	0.280169	0.110056	18.9982	0.369792	0.377323	0.777878	0.933599	6.03586	0.719408	6.92683	0.492683	14.1677	1.324	1	0	1	0	0.199203	0	0.800797	2.48813	0.160211	1.31746	0.15873	55.7163	0.0199203	0	0	0.298805	0.61753	0.501992	0	0	0.378486	0.179283	0.199203	1.81673	0.163347	0.278884	0.0239044	0	0.498008	0	0.133956	1	0
ST_F3_2002	2002	ST	ST_BEFORE	0.186624	0.0779129	22.8624	0.43471	0.368643	0.757449	0.953519	6.69323	0.813318	6.06383	0.406383	12.0235	1.26197	1	0	1	0	0.0796813	0	0.920319	0.947451	0.0786316	1.39216	0.196078	50	0.059761	0	0	0.059761	0.836653	0.203187	0	0	0.199203	0.059761	0.0796813	1.35857	0.0717131	0.0199203	0.063745	0.0398406	0.796813	0.603829	0.011782	1	0
ST_F4_2002	2002	ST	ST_BEFORE	0.31	0.124173	8.92974	0.183275	0.400675	0.832839	0.833333	5.5	0.642857	6.5	0.45	13.05	1.00432	1	0	1	0	1	0	0	0.37425	0.0585064	1	0	NA	0	0	0	0	0	0.5	0	0	1	0	0.5	1.5	0.1	0	0	0	0	0.550964	0.173554	1	0
ST_F5_2002	2002	ST	ST_BEFORE	NA	NA	NA	NA	NA	NA	NA	NA	NA	NA	NA	NA	NA	NA	NA	NA	NA	NA	NA	NA	NA	NA	NA	NA	NA	NA	NA	NA	NA	NA	NA	NA	NA	NA	NA	NA	NA	NA	NA	NA	NA	NA	0.620853	0.379147	NA	NA
ST_G1_2002	2002	ST	ST_BEFORE	0.182666	0.0789476	22.5546	0.437037	0.385231	0.796491	1	6.34783	0.763975	6.16719	0.416719	12.9485	1.25422	1	0	1	0	0.2746	0	0.7254	0.287533	0.0466617	1.90511	0.452555	54.5602	0	0	0	0.308924	0.7254	0.313501	0	0	0.279176	0.2746	0.2746	1.627	0.1254	0.0343249	0	0.00457666	0.686499	0	0.0336842	1	0
ST_G2_2002	2002	ST	ST_BEFORE	0.149819	0.0661566	24.2937	0.459937	0.366957	0.753482	1	6.92771	0.846816	5.92771	0.392771	10.559	1.21825	1	0	1	0	0.0361446	0	0.963855	0.2805	0.0458352	1	0	72.8773	0	0	0	0	0.963855	0.0361446	0	0	0.0361446	0	0.0361446	1.03614	0.00722892	0	0	0	0.963855	0	0.0434783	1	0
ST_G3_2002	2002	ST	ST_BEFORE	0.813446	0.251089	14.9602	0.303062	0.377128	0.777419	1	5.37838	0.625483	7.76812	0.576812	19.1432	1.16084	1	0	0.594595	0.405405	0.162162	0	0.837838	0.861108	0.105374	2.57407	0.787037	72.9382	0	0	0	0.0945946	0.432432	0.72973	0	0	0.297297	0.0675676	0.162162	1.55405	0.110811	0.027027	0	0.135135	0.27027	0	0.00802139	1	0
ST_G4_2002	2002	ST	ST_BEFORE	0.366667	0.137002	21.213	0.41589	0.387027	0.800717	1	7	0.857143	7.33333	0.533333	15.3667	1.28891	1	0	1	0	0	0	1	0.121	0.0211643	3	1	NA	0	0	0	0	1	0.333333	0	0	0.333333	0	0	1.66667	0.133333	0	0	0.333333	0.666667	0.426894	0.381003	1	0
ST_G5_2002	2002	ST	ST_BEFORE	0.477893	0.173319	19.2929	0.3868	0.398203	0.827022	0.997245	6.99174	0.855962	8.00826	0.600826	17.7665	1.32399	1	0	1	0	0	0	1	0.23541	0.0271768	2.96721	0.983607	66.2092	0	0	0	0	0.991736	0.504132	0	0	0.504132	0	0	2	0.2	0.00826446	0	0.495868	0.495868	0.534591	0.209644	1	0
ST_H1_2002	2002	ST	ST_BEFORE	0.15	0.0662312	24.91	0.471524	0.364365	0.747382	1	7	0.857143	6	0.4	10.55	1.2225	1	0	1	0	0	0	1	NA	NA	NA	NA	55.5441	0	0	0	0	1	0	0	0	0	0	0	1	0	0	0	0	1	0	0.0909091	1	0
ST_H2_2002	2002	ST	ST_BEFORE	0.15	0.0662312	24.91	0.471524	0.364365	0.747382	1	7	0.857143	6	0.4	10.55	1.2225	1	0	1	0	0	0	1	NA	NA	NA	NA	83.7667	0	0	0	0	1	0	0	0	0	0	0	1	0	0	0	0	1	0	0.428571	1	0
ST_H3_2002	2002	ST	ST_BEFORE	0.612857	0.217293	12.1163	0.260717	0.433416	0.909896	1	6.42857	0.77551	8.28571	0.628571	20.9429	1.33123	1	0	1	0	0.285714	0	0.714286	0.166571	0.0282131	2.42857	0.714286	60.8402	0	0	0	0	0.714286	1	0	0	1	0	0.285714	2.71429	0.342857	0	0	0.714286	0	0	0.87156	1	0
ST_H4_2002	2002	ST	ST_BEFORE	0.215	0.0922864	7.81591	0.14948	0.342	0.694745	1	4	0.428571	9	0.7	20.5	1.5	1	0	1	0	0	0	1	0.45	0.0688895	1	0	79.7	0	0	0	1	1	1	0	0	0	0	0	3	0.4	1	0	0	0	0	0.997881	1	0
ST_H5_2002	2002	ST	ST_BEFORE	0.15	0.0662312	24.91	0.471524	0.364365	0.747382	1	7	0.857143	6	0.4	10.55	1.2225	1	0	1	0	0	0	1	NA	NA	NA	NA	74.9879	0	0	0	0	1	0	0	0	0	0	0	1	0	0	0	0	1	0.533333	0.438095	1	0
ST_I1_2010	2010	ST	ST_REWET	0.477193	0.177609	18.5069	0.378388	0.321345	0.646132	0.842105	6.05263	0.721805	8.59649	0.659649	16.6189	1.83653	1	0	1	0	0	0.473684	0.526316	0.908378	0.11241	2.27027	0.635135	50.2602	0	0	0	0	0.526316	0.649123	0	0	0.175439	0	0	1.35088	0.0701754	0.473684	0	0.175439	0.350877	0	0.0234375	1	0
ST_I2_2010	2010	ST	ST_REWET	0.289074	0.114537	18.8978	0.361453	0.333308	0.674288	0.862259	5.7438	0.677686	8.13223	0.613223	17.3899	2.11102	1	0	1	0	0	0.0165289	0.983471	0.884435	0.0702571	1.54118	0.270588	72.1866	0	0	0	0.61157	0.917355	0.702479	0	0	0.421488	0	0.330579	2.65289	0.330579	0.347107	0.0165289	0.338843	0.297521	0.265487	0.128319	1	0
ST_I3_2010	2010	ST	ST_REWET	0.391636	0.143035	19.87	0.393503	0.394416	0.818107	0.996764	6.54206	0.791722	7.27957	0.527957	15.8874	1.27512	1	0	0.962617	0.0373832	0.168224	0	0.831776	0.409154	0.0475288	2.52941	0.764706	89.0016	0	0	0	0.130841	0.785047	0.476636	0	0	0.439252	0.130841	0.168224	1.83178	0.166355	0.00934579	0	0.261682	0.523364	0.362791	0	1	0
ST_I4_2010	2010	ST	ST_REWET	0.188889	0.0809166	29.9594	0.513385	0.292957	0.579319	0.888889	6.22222	0.746032	7.28571	0.528571	16.0711	1.74822	1	0	1	0	0	0	1	0.276	0.0413309	1.6	0.3	48.8952	0	0	0	0.333333	0.777778	0.555556	0	0	0.333333	0	0.333333	2	0.2	0	0.222222	0.333333	0.444444	0.542857	0.157143	1	0
ST_I5_2010	2010	ST	ST_REWET	NA	NA	NA	NA	NA	NA	NA	NA	NA	NA	NA	NA	NA	NA	NA	NA	NA	NA	NA	NA	NA	NA	NA	NA	44.3034	NA	NA	NA	NA	NA	NA	NA	NA	NA	NA	NA	NA	NA	NA	NA	NA	NA	0	1	NA	NA
ST_J1_2010	2010	ST	ST_REWET	0.676266	0.242481	21.4322	0.365744	0.281841	0.553157	0.666667	5.46835	0.638336	9.12658	0.712658	23.9812	1.70213	1	0	1	0	0	0.126582	0.873418	0.466511	0.0500817	1.58228	0.291139	58.4721	0.405063	0	0	0	0	1	0	0	0.468354	0	0	1.87342	0.174684	0.139241	0.405063	0.455696	0	0	0.0421687	1	0
ST_J2_2010	2010	ST	ST_REWET	0.584283	0.211174	25.4264	0.45148	0.298069	0.591351	0.731884	5.97101	0.710145	9.18382	0.718382	22.1671	2.15602	1	0	1	0	0	0.00724638	0.992754	0.418215	0.0530045	1.92701	0.463504	62.5075	0.289855	0	0	0.384058	0.608696	0.992754	0	0	0.688406	0.173913	0.202899	2.9854	0.39708	0	0.485507	0.507246	0.00724638	0.52356	0.10733	1	0
ST_J3_2010	2010	ST	ST_REWET	0.673482	0.23767	15.9589	0.312079	0.363632	0.745657	0.744048	6.05357	0.721939	7.82	0.582	22.8061	2.02826	0.75	0.25	1	0	0.357143	0	0.642857	0.331509	0.0449538	2.0566	0.528302	51.2576	0	0	0	0.0892857	0.446429	0.696429	0	0	0.910714	0.0892857	0.0714286	2.14286	0.228571	0	0.0892857	0.785714	0.0535714	0.00719424	0.18705	1	0
ST_J4_2010	2010	ST	ST_REWET	0.625688	0.224224	18.1067	0.36527	0.376944	0.776987	0.880615	6.5461	0.7923	9.64413	0.764413	23.6282	2.05819	1	0	1	0	0	0.0035461	0.996454	0.293333	0.031254	2.57801	0.789007	70.4375	0	0	0	0.333333	0.921986	1	0	0	0.992908	0.035461	0.283688	3.24823	0.449645	0.0248227	0.0531915	0.921986	0	0.0850939	0.0762911	1	0
ST_J5_2010	2010	ST	ST_REWET	0.112	0.0503009	38.716	0.597431	0.1735	0.298171	0.733333	4.2	0.457143	9	0.7	19.45	0.1	1	0	1	0	0	0	1	0.768	0.105442	1	0	70.8116	0	0	0	0.8	0	1	0	0	0.8	0.8	0	2.6	0.32	0	1	0	0	0.390244	0.487805	1	0
ST_K1_2010	2010	ST	ST_REWET	0.391474	0.147095	18.2444	0.367482	0.318226	0.638791	0.868545	5.24413	0.606304	9.46411	0.746411	19.9096	2.05544	1	0	1	0	0	0.699531	0.300469	1.26981	0.137724	1.64151	0.320755	78.5899	0	0	0	0.131455	0.244131	0.619718	0	0	0.206573	0	0.0375587	1.93939	0.187879	0.788732	0.0375587	0.169014	0.00469484	0	0.0932203	1	0
ST_K2_2010	2010	ST	ST_REWET	0.361375	0.134791	22.1561	0.410399	0.31593	0.633387	0.806258	5.48736	0.641052	9.12075	0.712075	19.2514	1.92571	1	0	1	0	0.115523	0.3213	0.563177	1.99967	0.156581	1.41877	0.209386	56.955	0.0288809	0	0	0.259928	0.245487	0.624549	0	0	0.610108	0.187726	0.0722022	2.59259	0.318519	0.494585	0.259928	0.187726	0	0.255528	0.02457	1	0
ST_K3_2010	2010	ST	ST_REWET	0.730883	0.22948	18.472	0.357637	0.335494	0.679433	0.750552	5.11211	0.587444	9.12973	0.712973	23.4062	1.56446	1	0	0.67713	0.32287	0.0179372	0.107623	0.874439	0.822972	0.09777	2.14798	0.573991	44.7721	0.179372	0	0	0.32287	0.304933	0.892377	0.0179372	0	0.542601	0.233184	0.107623	2.53266	0.306533	0.112108	0.26009	0.286996	0	0.536862	0.0302457	1	0
ST_K4_2010	2010	ST	ST_REWET	0.349922	0.134555	15.2889	0.290804	0.368247	0.756517	0.811918	5.74302	0.677574	7.36686	0.536686	15.0524	1.18744	1	0	0.955307	0	0.558659	0.0446927	0.396648	0.700437	0.0726698	1.30061	0.150307	44.77	0.0893855	0	0	0.0949721	0.251397	0.620112	0.0446927	0	0.854749	0.0893855	0.273743	1.95531	0.191061	0.0893855	0.145251	0.117318	0.0893855	0.467269	0.0925508	1	0
ST_K5_2010	2010	ST	ST_REWET	0.989	0.304037	13.5577	0.28203	0.377988	0.779444	0.940351	5.46286	0.637551	8.76	0.676	21.5726	1.15418	1	0	0.542857	0.457143	0.0742857	0	0.925714	1.01112	0.109241	2.92481	0.962406	65.8184	0	0	0	0	0.445714	0.822857	0	0	0.371429	0	0	1.64	0.128	0.0228571	0	0.274286	0.171429	0.592871	0.0712946	1	0
ST_L1_2010	2010	ST	ST_REWET	0.523433	0.192232	23.1665	0.420822	0.312215	0.624643	0.748127	5.80337	0.686196	8.3831	0.63831	28.5422	1.72032	1	0	0.997191	0	0	0.0983146	0.901685	0.336117	0.0431586	1.93785	0.468927	59.2239	0.0168539	0	0	0.55618	0.573034	0.904494	0	0.382022	0.884831	0.0955056	0.0449438	3.6677	0.53354	0.0926966	0.148876	0.752809	0.00561798	0	0.00558659	1	0
ST_L2_2010	2010	ST	ST_REWET	0.629881	0.226939	15.5681	0.315664	0.378998	0.781821	0.855967	6.00412	0.714874	8.46058	0.646058	20.4801	1.52361	1	0	1	0	0.246914	0	0.753086	2.00923	0.124486	1.74486	0.372428	61.9594	0.0658436	0	0	0.102881	0.427984	0.761317	0	0	0.909465	0	0.090535	2.26749	0.253498	0.263374	0.0781893	0.411523	0	0.516351	0.0275387	1	0
ST_L3_2010	2010	ST	ST_REWET	0.760862	0.265337	12.6552	0.276985	0.419899	0.878083	0.91954	6.62069	0.802956	9.34483	0.734483	22.0293	1.43084	1	0	1	0	0.0689655	0	0.931034	1.81659	0.111395	2.37931	0.689655	49.1373	0	0	0	0	0.689655	1	0	0	1	0	0.0689655	2.68966	0.337931	0.241379	0	0.689655	0	0.0934579	0.0186916	1	0
ST_L4_2010	2010	ST	ST_REWET	0.669143	0.235499	12.8484	0.277938	0.427574	0.896147	0.980952	6.54286	0.791837	8.88571	0.688571	22.0088	1.37337	1	0	1	0	0.171429	0.0285714	0.8	0.594886	0.0511867	2.48571	0.742857	70.068	0	0	0	0	0.742857	0.971429	0	0	0.971429	0	0.171429	2.76471	0.352941	0.0857143	0	0.742857	0	0.623509	0.316865	1	0
ST_L5_2010	2010	ST	ST_REWET	0.278097	0.101906	14.2938	0.286015	0.381739	0.788272	0.946032	5.07965	0.582807	7.23009	0.523009	13.7469	1.04936	1	0	0.929204	0.0707965	0.495575	0.424779	0.079646	1.08653	0.121937	1.14159	0.0707965	69.3929	0	0	0	0	0	0.433628	0	0	0.504425	0	0.353982	1.63077	0.126154	0.433628	0	0	0	0.742633	0.0275049	1	0
ST_M1_2002	2002	ST	ST_BEFORE	0.157104	0.0685079	24.7379	0.468722	0.364444	0.747567	0.996357	6.97814	0.85402	6.04918	0.404918	10.6181	1.2261	1	0	1	0	0	0.00546448	0.994536	5.33067	0.322084	1	0	66.315	0	0	0	0	0.983607	0.010929	0	0	0.010929	0	0	1.01099	0.0021978	0.0163934	0	0	0.983607	0	0	1	0
ST_M2_2002	2002	ST	ST_BEFORE	0.245942	0.0981051	21.7492	0.418826	0.375107	0.772663	0.990672	6.69776	0.813966	6.58095	0.458095	13.0649	1.25194	1	0	1	0	0.0746269	0.00932836	0.916045	0.729283	0.0623833	1.95588	0.477941	57.7536	0	0	0	0.0559701	0.904851	0.225746	0	0	0.205224	0.0186567	0.0466418	1.39179	0.0783582	0.0652985	0.00186567	0.11194	0.746269	0	0.0387324	1	0
ST_M3_2002	2002	ST	ST_BEFORE	0.417683	0.137479	12.6624	0.224948	0.378746	0.781229	1	4.78049	0.54007	5.57143	0.357143	15.7207	1.03548	1	0	0.804878	0.195122	0.634146	0	0.365854	0.541358	0.0744949	1.43902	0.219512	76.74	0	0	0	0.0731707	0.0731707	1	0	0	0.634146	0	0.585366	1.78049	0.156098	0.0731707	0.097561	0.0487805	0	0	0.0523883	1	0
ST_M4_2002	2002	ST	ST_BEFORE	0.790556	0.24125	9.33411	0.194094	0.356008	0.727713	0.933333	4.11111	0.444444	8.44444	0.644444	21.5375	1.20063	1	0	0.555556	0.444444	0.111111	0.111111	0.777778	0.863927	0.109684	1.88889	0.444444	87.86	0	0	0	0.333333	0.333333	1	0	0	0.222222	0	0.111111	1.88889	0.177778	0.444444	0	0	0	0	0.72093	1	0
ST_M5_2002	2002	ST	ST_BEFORE	0.145	0.0641663	7.85947	0.150952	0.43608	0.916167	1	5	0.571429	4	0.2	10.8	1.105	1	0	1	0	1	0	0	0.2805	0.0458352	1	0	73.9272	0	0	0	0	0	1	0	0	1	0	1	2	0.2	0	0	0	0	0	0.32967	1	0
ST_N1_2002	2002	ST	ST_BEFORE	0.150419	0.0663962	24.8073	0.469748	0.365023	0.74893	1	6.98238	0.854626	5.99115	0.399115	10.583	1.22232	1	0	1	0	0.00881057	0	0.991189	0.27525	0.0450717	1.5	0.25	67.8691	0	0	0	0.00440529	0.991189	0.00881057	0	0	0.00881057	0.00440529	0.00881057	1.01322	0.00264317	0	0	0	0.991189	0	0.401728	1	0
ST_N2_2002	2002	ST	ST_BEFORE	0.155095	0.0681985	24.4483	0.464405	0.368137	0.75626	0.9993	6.89076	0.841537	5.98684	0.398684	10.8729	1.22709	1	0	1	0	0.052521	0.00210084	0.945378	0.307788	0.0485209	1.80769	0.403846	62.6173	0	0	0	0.0420168	0.945378	0.0546218	0	0	0.052521	0.0420168	0.052521	1.09454	0.0189076	0.00210084	0	0	0.945378	0	0	1	0
ST_N3_2002	2002	ST	ST_BEFORE	0.266429	0.0997308	20.9722	0.401773	0.365333	0.74966	1	6.21429	0.744898	6.69231	0.469231	13.5214	1.25179	1	0	0.928571	0.0714286	0.0714286	0	0.928571	0.634803	0.0855084	1.75	0.375	71.3407	0	0	0	0.214286	0.857143	0.285714	0	0	0.0714286	0.0714286	0.0714286	1.42857	0.0857143	0.142857	0	0	0.714286	0	0.0454545	1	0
ST_N4_2002	2002	ST	ST_BEFORE	0.166824	0.0728448	13.2058	0.28612	0.30713	0.612676	0.392157	5.05882	0.579832	4.3125	0.23125	15.0104	1.194	0.117647	0.882353	1	0	0.0588235	0	0.941176	0.367941	0.0576981	1.11765	0.0588235	61.6088	0	0	0	1	0.941176	1	0	0	1	0.0588235	1	3.94118	0.588235	0	0	0.941176	0	0	0.222222	1	0
ST_N5_2002	2002	ST	ST_BEFORE	NA	NA	NA	NA	NA	NA	NA	NA	NA	NA	NA	NA	NA	NA	NA	NA	NA	NA	NA	NA	NA	NA	NA	NA	75.7927	NA	NA	NA	NA	NA	NA	NA	NA	NA	NA	NA	NA	NA	NA	NA	NA	NA	0	0	NA	NA
ST_O1_2002	2002	ST	ST_BEFORE	NA	NA	NA	NA	NA	NA	NA	NA	NA	NA	NA	NA	NA	NA	NA	NA	NA	NA	NA	NA	NA	NA	NA	NA	68.5229	NA	NA	NA	NA	NA	NA	NA	NA	NA	NA	NA	NA	NA	NA	NA	NA	NA	0	0.668874	NA	NA
ST_O2_2002	2002	ST	ST_BEFORE	0.177493	0.0751582	24.0888	0.457379	0.366161	0.751608	0.986523	6.92722	0.846746	6.09459	0.409459	10.8236	1.23437	1	0	1	0	0.0161725	0	0.983827	5.15107	0.290114	1.04762	0.0238095	72.2043	0	0	0	0.00269542	0.943396	0.0566038	0	0	0.0566038	0.00269542	0.0161725	1.0593	0.0118598	0.0404313	0	0	0.943396	0	0.0535714	1	0
ST_O3_2002	2002	ST	ST_BEFORE	0.261954	0.102789	22.6058	0.435378	0.377735	0.778849	1	6.95402	0.850575	6.64368	0.464368	13.0471	1.25415	1	0	1	0	0.0229885	0	0.977011	0.139765	0.0240667	2.76471	0.882353	57.7608	0	0	0	0	0.977011	0.195402	0	0	0.195402	0	0.0229885	1.36782	0.0735632	0	0	0.172414	0.804598	0	0.0224719	1	0
ST_O4_2002	2002	ST	ST_BEFORE	0.208	0.0891133	14.3362	0.293764	0.439641	0.924548	1	5	0.571429	4	0.2	15	1.222	1	0	1	0	1	0	0	0.2742	0.044919	1.6	0.3	59.1693	0	0	0	0.6	0	1	0	0	1	0.6	1	2.6	0.32	0	0	0	0	0	0.752475	1	0
ST_O5_2002	2002	ST	ST_BEFORE	0.1225	0.0546662	27.7197	0.405124	0.2946	0.583186	1	5	0.571429	4	0.2	15.125	0.6025	1	0	1	0	0.5	0	0.5	0.44025	0.0664904	1	0	54.6743	0	0	0	0	0	1	0	0	0.5	0	0.5	1.5	0.1	0	0.5	0	0	0.133333	0.56	1	0
ST_P1_2002	2002	ST	ST_BEFORE	0.153509	0.0676176	24.6905	0.468627	0.36709	0.753794	1	6.92982	0.847118	6	0.4	10.8044	1.22522	1	0	1	0	0.0350877	0	0.964912	0.27	0.0443082	2	0.5	66.98	0	0	0	0.0350877	0.964912	0.0350877	0	0	0.0350877	0.0350877	0.0350877	1.07018	0.0140351	0	0	0	0.964912	0	0.107143	1	0
ST_P2_2002	2002	ST	ST_BEFORE	0.178571	0.0775207	23.1226	0.447938	0.386551	0.799597	1	6.42857	0.77551	6	0.4	12.6214	1.24464	1	0	1	0	0.285714	0	0.714286	0.27	0.0443082	2	0.5	58.6654	0	0	0	0.285714	0.714286	0.285714	0	0	0.285714	0.285714	0.285714	1.57143	0.114286	0	0	0	0.714286	0.0275229	0.100917	1	0
ST_P3_2002	2002	ST	ST_BEFORE	0.396429	0.140991	18.7822	0.370941	0.394522	0.818357	1	6.22619	0.746599	6.84722	0.484722	15.4	1.23662	1	0	0.916667	0.0833333	0.261905	0	0.738095	0.396465	0.0551622	2.27273	0.636364	56.6867	0	0	0	0.142857	0.654762	0.52381	0	0	0.440476	0.142857	0.261905	1.7619	0.152381	0	0	0.178571	0.47619	0.094162	0.114878	1	0
ST_P4_2002	2002	ST	ST_BEFORE	0.22467	0.0887206	23.0651	0.439909	0.369861	0.760316	0.986702	6.77461	0.824944	6.25333	0.425333	12.0171	1.22488	1	0	0.974093	0.0259067	0.0647668	0	0.935233	0.432944	0.059998	2.06557	0.532787	72.7153	0.0129534	0	0	0.0259067	0.893782	0.145078	0	0	0.129534	0.0259067	0.0518135	1.20725	0.0414508	0	0.015544	0.0518135	0.841969	0.333605	0.0382425	1	0
ST_P5_2002	2002	ST	ST_BEFORE	NA	NA	NA	NA	NA	NA	NA	NA	NA	NA	NA	NA	NA	NA	NA	NA	NA	NA	NA	NA	NA	NA	NA	NA	67.6596	NA	NA	NA	NA	NA	NA	NA	NA	NA	NA	NA	NA	NA	NA	NA	NA	NA	0	0.448276	NA	NA
TA_279	1972	TA	TA_BEFORE	0.424424	0.161164	23.103	0.436643	0.225626	0.420852	0.689655	5.29213	0.613162	6.51807	0.451807	22.9404	2.07198	1	0	0.898876	0.0674157	0.280899	0.0898876	0.606742	0.991912	0.112427	2	0.5	59.552	0.0786517	0	0	0.775281	0.629213	0.88764	0.134831	0.58427	0.88764	0.11236	0.382022	4.48101	0.696203	0.0449438	0.494382	0.393258	0.0674157	0	0	0.977528	0.0224719
TA_280	1972	TA	TA_BEFORE	0.475108	0.179379	25.7981	0.465035	0.224785	0.418873	0.672691	5.45181	0.635972	6.55063	0.455063	25.0441	2.2464	1	0	0.891566	0.0722892	0.156627	0.0783133	0.76506	0.630494	0.0787369	2.16234	0.581169	63.5005	0.0240964	0	0.0120482	0.855422	0.560241	0.915663	0.283133	0.710843	0.909639	0.0963855	0.421687	4.66447	0.732895	0.0120482	0.240964	0.674699	0.0722892	0	0	0.975904	0.0240964
TA_281	1972	TA	TA_BEFORE	0.859959	0.271801	21.2689	0.412092	0.245512	0.467656	0.781421	5.57258	0.653226	7.83929	0.583929	21.3114	2.11953	1	0	0.895161	0.0483871	0.169355	0.0725806	0.741935	0.579507	0.0719229	1.95575	0.477876	57.1811	0.0241935	0	0.016129	0.564516	0.395161	0.903226	0.112903	0.387097	0.879032	0.0645161	0.225806	3.63393	0.526786	0	0.314516	0.620968	0.0645161	0	0	0.967742	0.0322581
TA_282	1972	TA	TA_BEFORE	0.556371	0.196276	23.9945	0.444832	0.220874	0.409669	0.70405	5.33945	0.619921	6.91579	0.491579	21.9634	2.14729	1	0	0.853211	0.0733945	0.220183	0.0917431	0.669725	0.724345	0.0888221	1.90099	0.450495	61.6891	0.119266	0	0.0183486	0.706422	0.477064	0.889908	0.137615	0.458716	0.853211	0.183486	0.376147	4.0303	0.606061	0.0183486	0.504587	0.422018	0.0550459	0	0	0.963303	0.0366972
TA_283	1972	TA	TA_BEFORE	0.777154	0.260158	18.1379	0.353328	0.244039	0.464189	0.797721	5.26496	0.60928	8.21359	0.621359	16.1581	1.67857	1	0	0.974359	0	0.162393	0.401709	0.435897	0.812393	0.0809666	1.9589	0.479452	54.3673	0.0598291	0	0.00854701	0.512821	0.34188	0.606838	0.111111	0.333333	0.598291	0.017094	0.282051	4.23944	0.647887	0.00854701	0.452991	0.162393	0.376068	0	0	0.991453	0.00854701
TA_284	1972	TA	TA_BEFORE	0.834168	0.277186	15.7231	0.309073	0.249515	0.477077	0.897436	5.06923	0.581319	8.75	0.675	12.5406	1.09948	1	0	0.984615	0	0.0615385	0.623077	0.315385	0.381038	0.0445189	1.91667	0.458333	68.7628	0.0461538	0	0	0.261538	0.161538	0.446154	0.0461538	0.176923	0.438462	0.0384615	0.138462	3.53448	0.506897	0.0769231	0.269231	0.115385	0.538462	0	0	1	0
TA_285	1972	TA	TA_BEFORE	0.607967	0.216434	22.4129	0.430959	0.26906	0.523077	0.638889	5.58333	0.654762	7.13725	0.513725	23.6824	2.23849	1	0	0.958333	0	0.141667	0.0666667	0.791667	1.02105	0.117163	1.99115	0.495575	59.2076	0.025	0	0	0.833333	0.675	0.9	0.0333333	0.55	0.825	0.0583333	0.483333	4.11607	0.623214	0.0166667	0.733333	0.2	0.05	0	0	0.9	0.1
TA_286	1972	TA	TA_BEFORE	0.485943	0.179701	22.7233	0.432706	0.217804	0.402442	0.704403	5.06604	0.580863	7.21277	0.521277	22.4831	2.23446	1	0	0.792453	0.113208	0.320755	0.132075	0.54717	0.997792	0.119562	1.73529	0.367647	63.5717	0.141509	0	0	0.716981	0.396226	0.839623	0.0377358	0.349057	0.773585	0.160377	0.245283	3.45	0.49	0.0943396	0.660377	0.207547	0.0377358	0	0	0.962264	0.0377358
TA_287	1972	TA	TA_BEFORE	0.572556	0.205969	20.2091	0.402367	0.265538	0.514788	0.737089	5.04225	0.577465	7.98387	0.598387	19.692	1.70148	1	0	0.901408	0.0704225	0.211268	0.323944	0.464789	1.0556	0.125724	1.82353	0.411765	60.9319	0.084507	0	0	0.56338	0.267606	0.929577	0.0704225	0.267606	0.802817	0.028169	0.140845	3.11765	0.423529	0.352113	0.492958	0.112676	0.0422535	0	0	0.929577	0.0704225
TA_288	1972	TA	TA_BEFORE	0.607118	0.216108	20.598	0.404985	0.252501	0.484104	0.780702	4.85841	0.551201	7.71429	0.571429	18.6526	1.59042	0.991228	0	0.912281	0.0438596	0.210526	0.385965	0.394737	1.15062	0.126973	1.88182	0.440909	59.5195	0.0701754	0	0	0.517544	0.315789	0.912281	0.0877193	0.315789	0.868421	0.131579	0.192982	3.22936	0.445872	0.350877	0.491228	0.122807	0.0350877	0	0	0.95614	0.0350877
TA_289	1972	TA	TA_BEFORE	0.639209	0.225615	20.5471	0.403727	0.265088	0.513728	0.788406	4.86842	0.552632	7.7619	0.57619	18.7712	1.62571	0.991304	0	0.93913	0.0173913	0.156522	0.382609	0.452174	1.21792	0.126228	1.90991	0.454955	50.325	0.0608696	0	0	0.495652	0.373913	0.904348	0.0521739	0.278261	0.86087	0.13913	0.191304	3.19266	0.438532	0.365217	0.478261	0.121739	0.0347826	0	0	0.956522	0.0347826
TA_290	1972	TA	TA_BEFORE	0.549338	0.198341	21.3657	0.416594	0.233072	0.438378	0.754967	4.63333	0.519048	8.18519	0.618519	22.6561	2.13099	0.993377	0	0.953642	0.013245	0.145695	0.304636	0.543046	1.2475	0.132042	1.91034	0.455172	62.1062	0.0331126	0	0	0.629139	0.211921	0.94702	0.0860927	0.218543	0.655629	0.0860927	0.10596	2.89655	0.37931	0.278146	0.556291	0.125828	0.0397351	0	0	0.960265	0.0331126
TA_291	1972	TA	TA_BEFORE	0.534784	0.195712	23.4109	0.434647	0.226873	0.423787	0.662745	5.25301	0.607573	7.37333	0.537333	21.7627	1.74224	0.976471	0	0.870588	0.0705882	0.2	0.223529	0.552941	1.25088	0.121031	1.79747	0.398734	68.2218	0.105882	0	0	0.635294	0.505882	0.882353	0.0588235	0.282353	0.8	0.270588	0.188235	3.51899	0.503797	0.117647	0.658824	0.152941	0.0705882	0	0	0.929412	0.0470588
TA_292	1972	TA	TA_BEFORE	0.470009	0.176395	23.2994	0.437396	0.224422	0.41802	0.636364	5.19444	0.599206	7.45745	0.545745	23.5952	2.12222	0.981818	0	0.854545	0.0727273	0.218182	0.136364	0.627273	1.0264	0.120265	1.80189	0.400943	58.3855	0.0909091	0	0	0.690909	0.427273	0.936364	0.109091	0.336364	0.818182	0.227273	0.2	3.53774	0.507547	0.163636	0.672727	0.127273	0.0363636	0	0	0.945455	0.0363636
TA_293	1972	TA	TA_BEFORE	0.507971	0.187357	23.6167	0.441577	0.22684	0.423709	0.602694	5.41837	0.631195	7.03704	0.503704	23.5711	2.19073	0.989899	0	0.89899	0.0606061	0.272727	0.0909091	0.626263	1.03444	0.114554	1.91489	0.457447	62.9373	0.040404	0	0	0.727273	0.555556	0.919192	0.141414	0.464646	0.868687	0.151515	0.232323	3.95699	0.591398	0.0808081	0.69697	0.181818	0.040404	0	0	0.89899	0.0909091
TA_294	1972	TA	TA_BEFORE	0.715079	0.243626	23.6174	0.447384	0.278276	0.544768	0.666667	5.35455	0.622078	7.53191	0.553191	24.5377	2.32228	1	0	0.945455	0.0181818	0.127273	0.0363636	0.836364	0.907401	0.0941427	2.02752	0.513761	67.8122	0.0545455	0	0.0363636	0.836364	0.6	0.981818	0.127273	0.672727	0.963636	0.0909091	0.563636	4.35185	0.67037	0.0363636	0.627273	0.336364	0	0	0	0.936364	0.0636364
TA_295	1972	TA	TA_BEFORE	0.986832	0.306703	21.9849	0.424574	0.253648	0.486804	0.800595	5.45536	0.63648	8.30476	0.630476	22.1656	2.32603	0.982143	0.0178571	0.973214	0.0178571	0.0714286	0.0803571	0.848214	0.59788	0.0655119	1.94595	0.472973	59.6292	0.0803571	0	0.00892857	0.526786	0.3125	0.973214	0.0892857	0.383929	0.919643	0.0446429	0.214286	3.38532	0.477064	0.0357143	0.419643	0.535714	0.00892857	0	0	0.991071	0.00892857
TA_296	1972	TA	TA_BEFORE	0.688198	0.234004	24.1489	0.452503	0.235631	0.4444	0.651685	5.07865	0.582665	7.78667	0.578667	24.3623	2.2725	1	0	0.853933	0.11236	0.235955	0.134831	0.629213	0.67233	0.086941	1.92045	0.460227	65.0579	0.179775	0	0.0224719	0.719101	0.370787	0.966292	0.11236	0.449438	0.955056	0.11236	0.292135	3.86207	0.572414	0.11236	0.606742	0.280899	0	0	0	0.921348	0.0786517
TA_297	1972	TA	TA_BEFORE	0.926867	0.290398	23.0942	0.439784	0.252648	0.484451	0.767241	5.25	0.607143	8.31429	0.631429	21.5442	2.27921	1	0	0.974138	0	0.103448	0.12931	0.767241	0.59658	0.0747799	1.95614	0.47807	72.7704	0.0517241	0	0.0172414	0.491379	0.232759	0.982759	0.12069	0.327586	0.905172	0.0603448	0.206897	3.18421	0.436842	0.0862069	0.396552	0.517241	0	0	0	0.948276	0.0517241
TA_298	1972	TA	TA_BEFORE	0.580781	0.209877	24.9806	0.463337	0.217944	0.402773	0.702222	5.10667	0.586667	7.88406	0.588406	26.3836	2.61511	1	0	0.986667	0	0.0933333	0.133333	0.773333	0.824741	0.101511	1.94521	0.472603	64.0068	0.0533333	0	0	0.826667	0.293333	0.973333	0.16	0.48	0.626667	0	0.213333	3.50685	0.50137	0.0533333	0.693333	0.226667	0.0266667	0	0	0.986667	0.0133333
TA_299	1972	TA	TA_BEFORE	0.746601	0.252908	21.2901	0.419371	0.283895	0.557991	0.733333	5.41739	0.631056	7.84466	0.584466	23.363	2.12015	1	0	0.947826	0.0347826	0.156522	0.13913	0.704348	1.27278	0.114999	1.9469	0.473451	62.313	0.0695652	0	0.0173913	0.756522	0.565217	0.965217	0.0695652	0.591304	0.895652	0.0782609	0.452174	4.07207	0.614414	0.0869565	0.669565	0.226087	0.0173913	0	0	0.982609	0.0173913
TA_300	1972	TA	TA_BEFORE	0.407618	0.151767	25.8754	0.475813	0.218689	0.404526	0.756152	5.36054	0.622935	6.58647	0.458647	23.2332	2.27516	0.986577	0	0.959732	0.0268456	0.107383	0.0268456	0.852349	1.50537	0.134401	2.14094	0.57047	63.2978	0.0536913	0	0	0.90604	0.758389	0.986577	0.0536913	0.704698	0.946309	0.0805369	0.389262	4.46939	0.693878	0.0268456	0.530201	0.442953	0	0	0	0.959732	0.0268456
TA_301	1972	TA	TA_BEFORE	0.461407	0.170656	24.1876	0.453866	0.209749	0.383486	0.633663	5.28283	0.611833	6.32941	0.432941	21.8478	2.21507	0.980198	0	0.920792	0.0594059	0.217822	0.0594059	0.70297	1.69534	0.139312	1.92784	0.463918	66.7458	0.138614	0	0	0.861386	0.445545	0.960396	0.138614	0.564356	0.841584	0.138614	0.346535	4.1134	0.62268	0.039604	0.683168	0.257426	0.019802	0	0	0.861386	0.118812
TA_302	1972	TA	TA_BEFORE	0.476115	0.17445	23.1168	0.440602	0.228761	0.428231	0.688406	5.03261	0.576087	6.575	0.4575	20.7983	2.24854	1	0	0.967391	0	0.141304	0.0652174	0.793478	1.08772	0.120102	1.86667	0.433333	62.1704	0.152174	0	0.0217391	0.858696	0.521739	0.945652	0.0652174	0.619565	0.891304	0.108696	0.423913	4.16667	0.633333	0.0434783	0.695652	0.26087	0	0	0	0.913043	0.0869565
TA_303	1972	TA	TA_BEFORE	0.341122	0.13244	22.9402	0.438972	0.205127	0.372607	0.819572	5.10185	0.585979	6.78022	0.478022	22.2203	2.50726	0.990826	0	0.981651	0	0.155963	0.0733945	0.761468	1.39382	0.14944	1.93458	0.46729	63.4556	0.0733945	0	0	0.899083	0.669725	0.93578	0.12844	0.733945	0.917431	0.0733945	0.220183	4.52381	0.704762	0.0366972	0.724771	0.220183	0.0183486	0	0	0.981651	0.00917431
TA_304	1972	TA	TA_BEFORE	0.383945	0.146225	23.9693	0.452202	0.211875	0.388489	0.774929	5.18261	0.597516	6.89899	0.489899	23.5973	2.66056	0.982906	0	0.965812	0	0.153846	0.042735	0.786325	1.34342	0.144505	1.95614	0.47807	58.034	0.0512821	0	0	0.931624	0.641026	0.940171	0.17094	0.74359	0.897436	0.0598291	0.205128	4.53097	0.706195	0.017094	0.752137	0.213675	0.017094	0	0	0.957265	0.025641
TA_305	1972	TA	TA_BEFORE	0.588415	0.209036	21.4641	0.417412	0.269122	0.523221	0.722689	5.47009	0.638584	7.20792	0.520792	22.9668	2.26257	0.983193	0	0.966387	0	0.134454	0.0504202	0.798319	0.916983	0.111342	1.96522	0.482609	63.2536	0.0504202	0	0	0.882353	0.689076	0.915966	0.117647	0.739496	0.907563	0.0840336	0.521008	4.53097	0.706195	0.0168067	0.747899	0.201681	0.0336134	0	0	0.966387	0.0168067
TA_306	1972	TA	TA_BEFORE	0.456592	0.170411	23.7408	0.446449	0.217201	0.401023	0.666667	5.34653	0.620934	6.60714	0.460714	21.5378	2.25281	0.990196	0	0.95098	0.0196078	0.186275	0.0784314	0.72549	1.31655	0.125877	1.98958	0.494792	59.8317	0.0784314	0	0	0.862745	0.460784	0.911765	0.205882	0.568627	0.833333	0.107843	0.245098	4.12371	0.624742	0.0490196	0.568627	0.343137	0.0392157	0	0	0.872549	0.117647
TA_307	1972	TA	TA_BEFORE	0.439285	0.166329	22.0286	0.427436	0.237124	0.447913	0.456456	5.71818	0.674026	6.63366	0.463366	19.4426	2.08205	0.990991	0	0.936937	0.018018	0.108108	0.0720721	0.810811	1.63066	0.153916	1.80374	0.401869	61.824	0.0540541	0	0	0.774775	0.243243	0.90991	0.0810811	0.243243	0.540541	0.144144	0.117117	3.00952	0.401905	0.126126	0.720721	0.117117	0.036036	0	0	0.630631	0.36036
TA_308	1972	TA	TA_BEFORE	0.480224	0.177813	23.3884	0.439042	0.213585	0.392513	0.666667	5.04819	0.578313	7.31884	0.531884	19.8924	1.92718	0.976471	0	0.858824	0.0470588	0.258824	0.2	0.517647	0.901564	0.108514	1.82716	0.41358	62.4902	0.117647	0	0.0235294	0.705882	0.305882	0.905882	0.141176	0.423529	0.823529	0.188235	0.235294	3.70886	0.541772	0.141176	0.670588	0.141176	0.0470588	0	0	0.929412	0.0470588
TA_937	2009	TA	TA_REWET	0.642328	0.231128	21.6544	0.417158	0.29265	0.578596	0.681682	5.68263	0.668948	8.18447	0.618447	25.6423	2.1669	0.922156	0.0778443	0.817365	0.179641	0.221557	0.125749	0.649701	0.556016	0.0748626	1.98795	0.493976	67.7794	0.182635	0	0	0.676647	0.38024	0.991018	0.203593	0.341317	0.976048	0.00598802	0.125749	3.7855	0.5571	0.131737	0.419162	0.446108	0.00299401	0	0	0.997006	0.00299401
TA_938	2009	TA	TA_REWET	0.675537	0.239592	20.9685	0.411746	0.275432	0.538073	0.69962	5.25475	0.607822	7.92523	0.592523	23.7615	2.13659	0.901141	0.0988593	0.939163	0.0570342	0.114068	0.231939	0.653992	0.805926	0.104324	1.93893	0.469466	72.7235	0.0646388	0	0	0.756654	0.456274	0.988593	0.125475	0.395437	0.977186	0.0190114	0.254753	3.7931	0.558621	0.228137	0.539924	0.228137	0.00380228	0	0	1	0
TA_939	2009	TA	TA_REWET	0.58944	0.213376	22.3344	0.431284	0.251043	0.480674	0.619926	5.53875	0.648392	7.85417	0.585417	25.5873	2.03035	0.940959	0.0590406	0.690037	0.295203	0.398524	0.151292	0.450185	0.882513	0.110001	1.7	0.35	73.5481	0.302583	0	0	0.833948	0.361624	0.98155	0.0885609	0.328413	0.96679	0.0442804	0.173432	3.87778	0.575556	0.147601	0.712177	0.136531	0.00369004	0	0	1	0
TA_940	2009	TA	TA_REWET	0.399383	0.152348	19.3967	0.388872	0.215741	0.397587	0.830864	5.60148	0.657354	7.01622	0.501622	20.3346	2.29417	0.99631	0.00369004	0.98155	0.00369004	0.324723	0.0627306	0.608856	1.33698	0.148129	1.97647	0.488235	60.4679	0.00369004	0	0	0.918819	0.549815	0.926199	0.354244	0.867159	0.933579	0.0295203	0.287823	4.83922	0.767843	0.00738007	0.642066	0.291513	0.0553506	0	0	0.99631	0.00369004
TA_941	2009	TA	TA_REWET	0.464673	0.171838	20.0112	0.399895	0.224323	0.417786	0.773284	5.65441	0.664916	7.19126	0.519126	21.2735	2.34293	1	0	0.941176	0.00367647	0.360294	0.0514706	0.588235	1.30349	0.147707	1.94697	0.473485	54.9665	0.00367647	0	0	0.900735	0.5625	0.915441	0.323529	0.794118	0.959559	0.113971	0.305147	4.5947	0.718939	0.0147059	0.764706	0.1875	0.0294118	0	0	0.996324	0.00367647
TA_942	2009	TA	TA_REWET	0.512044	0.186545	18.3608	0.372143	0.24189	0.459131	0.783007	5.64844	0.664062	7.45699	0.545699	20.277	2.04323	0.96875	0.03125	0.964844	0.03125	0.273438	0.121094	0.601562	1.18986	0.134981	1.94348	0.471739	72.7193	0.0390625	0	0	0.875	0.574219	0.894531	0.234375	0.734375	0.894531	0.0507812	0.355469	4.72609	0.745217	0.0195312	0.6875	0.195312	0.0976562	0	0	1	0
TA_943	2009	TA	TA_REWET	0.41899	0.15769	22.4587	0.433624	0.222963	0.414585	0.779221	5.35931	0.622758	7.36181	0.536181	25.1612	2.64822	0.991342	0.00865801	0.874459	0.112554	0.212121	0.0562771	0.731602	1.30602	0.142484	1.88546	0.442731	68.3904	0.121212	0	0	0.935065	0.649351	0.978355	0.134199	0.683983	0.952381	0.00865801	0.194805	4.53304	0.706608	0.038961	0.774892	0.164502	0.017316	0	0	0.995671	0.004329
TA_944	2009	TA	TA_REWET	0.443858	0.166877	21.5109	0.41713	0.235901	0.445036	0.812865	5.36842	0.62406	7.15544	0.515544	23.7213	2.54732	0.991228	0.00877193	0.95614	0.0350877	0.105263	0.0570175	0.837719	1.17146	0.131914	1.91818	0.459091	64.8102	0.0438596	0	0	0.907895	0.701754	0.960526	0.144737	0.70614	0.951754	0.00438597	0.302632	4.57727	0.715455	0.0526316	0.583333	0.324561	0.0350877	0	0	0.995614	0.00438597
TA_945	2009	TA	TA_REWET	0.453565	0.167344	20.9016	0.409887	0.239482	0.453463	0.743697	5.51681	0.645258	7.45596	0.545596	20.9171	2.17406	0.991597	0.00840336	0.941176	0.0210084	0.247899	0.0756303	0.676471	1.15157	0.13117	1.89238	0.446188	77.3348	0.0294118	0	0	0.789916	0.542017	0.903361	0.189076	0.634454	0.907563	0.105042	0.260504	4.26457	0.652915	0.109244	0.663866	0.159664	0.0630252	0	0	1	0
TA_946	2009	TA	TA_REWET	0.61526	0.220439	16.787	0.330783	0.249574	0.477216	0.866667	5.2875	0.6125	8.35065	0.635065	20.4034	1.09294	1	0	0.95	0.0125	0.025	0.6625	0.3125	0.528762	0.0676524	1.96154	0.480769	61.217	0.05	0.0125	0	0.2875	0.175	0.675	0.0375	0.1875	0.65	0.0375	0.1	3.07407	0.414815	0.3125	0.3125	0.05	0.325	0	0	0.9875	0.0125
TA_947	2009	TA	TA_REWET	0.588461	0.21285	21.5032	0.420819	0.271605	0.529065	0.639548	5.32881	0.618402	8.27138	0.627138	28.1572	2.38277	1	0	0.701695	0.20678	0.220339	0.0949153	0.684746	0.713919	0.0959035	1.74403	0.372014	38.1691	0.291525	0	0	0.830508	0.413559	0.989831	0.00677966	0.308475	0.786441	0.00677966	0.383051	3.65188	0.530375	0.138983	0.80339	0.0508475	0.00677966	0	0	1	0
TA_948	2009	TA	TA_REWET	0.652873	0.232755	22.275	0.427537	0.275266	0.537683	0.631523	5.44409	0.63487	8.18919	0.618919	27.1206	2.19384	0.99361	0.00638978	0.747604	0.201278	0.214058	0.13738	0.648562	0.817031	0.101412	1.791	0.395498	55.4572	0.255591	0	0	0.760383	0.504792	0.990415	0.00638978	0.364217	0.859425	0.086262	0.405751	3.76527	0.553055	0.13099	0.821086	0.0415335	0.00638978	0	0	0.996805	0.00319489
TA_949	2009	TA	TA_REWET	0.619126	0.221877	21.725	0.423376	0.265997	0.515867	0.688209	5.15646	0.59378	8.31707	0.631707	26.8128	2.1298	0.996599	0.00340136	0.751701	0.22449	0.241497	0.214286	0.544218	0.855639	0.108091	1.7911	0.395548	55.0476	0.22449	0	0	0.751701	0.302721	0.989796	0.0204082	0.268707	0.755102	0.0136054	0.268707	3.33562	0.467123	0.204082	0.714286	0.0748299	0.00680272	0	0	0.993197	0.00680272
TA_950	2009	TA	TA_REWET	0.582964	0.210916	21.9937	0.426181	0.26272	0.508156	0.643865	5.23127	0.604467	8.31757	0.631757	27.2356	2.17907	0.996743	0.00325733	0.693811	0.270358	0.283388	0.166124	0.550489	0.777617	0.0997289	1.67114	0.33557	37.9941	0.29316	0	0	0.765472	0.28013	0.967427	0.00977199	0.228013	0.758958	0.0130293	0.247557	3.40268	0.480537	0.185668	0.739414	0.0456026	0.029316	0	0	0.996743	0.00325733
TA_951	2009	TA	TA_REWET	0.522616	0.194146	19.1791	0.380504	0.236239	0.44583	0.69697	5.07097	0.581567	8.45614	0.645614	28.0305	2.61318	0.99359	0	0.673077	0.0576923	0.0769231	0.0769231	0.839744	0.587271	0.0766422	1.90476	0.452381	37.9391	0.294872	0	0	0.878205	0.346154	0.935897	0.0384615	0.0961538	0.679487	0.0128205	0.326923	3.46939	0.493878	0.211538	0.685897	0.0512821	0.0512821	0	0	0.987179	0.00641026
TA_952	2009	TA	TA_REWET	0.769495	0.264707	17.2869	0.346093	0.307227	0.612906	0.780142	5.53439	0.64777	8.4837	0.64837	21.4284	1.73174	0.994709	0.005291	0.962963	0.005291	0.026455	0.312169	0.656085	0.500215	0.0670226	2.01527	0.507634	40.4395	0.037037	0.005291	0	0.62963	0.518519	0.693122	0.026455	0.497354	0.619048	0.010582	0.465608	4.30075	0.66015	0.026455	0.592593	0.0899471	0.291005	0	0	0.994709	0.005291
TA_953	2009	TA	TA_REWET	0.654801	0.233303	21.6815	0.418077	0.28511	0.56085	0.593674	5.80657	0.686653	8.12595	0.612595	26.766	1.90447	0.99635	0.00364964	0.631387	0.364964	0.39781	0.10219	0.5	0.625102	0.0860226	1.60081	0.300403	59.5611	0.372263	0	0	0.879562	0.474453	0.90146	0.0182482	0.434307	0.890511	0.00364964	0.412409	4.3871	0.677419	0.00729927	0.80292	0.0948905	0.0948905	0	0	1	0
TA_954	2009	TA	TA_REWET	0.73358	0.254297	18.8321	0.372501	0.288882	0.569728	0.748428	5.34717	0.621024	8	0.6	19.739	1.73965	0.996226	0.00377358	0.958491	0.0377358	0.113208	0.233962	0.65283	0.634182	0.0763347	1.97059	0.485294	49.5198	0.132075	0	0	0.74717	0.539623	0.766038	0.0603774	0.618868	0.750943	0.0113208	0.513208	4.69608	0.739216	0.00377358	0.667925	0.0981132	0.230189	0	0	1	0
TA_955	2009	TA	TA_REWET	0.723034	0.251655	18.96	0.365345	0.26047	0.502859	0.741016	5.50186	0.643123	8.65401	0.665401	19.5798	1.61691	0.996283	0.00371747	0.933086	0.0594796	0.141264	0.304833	0.553903	0.593369	0.0726212	1.97872	0.489362	75.7177	0.0669145	0	0	0.568773	0.498141	0.695167	0.070632	0.375465	0.639405	0.100372	0.27881	4.17021	0.634043	0.00371747	0.605948	0.0855019	0.301115	0	0	1	0
TA_956	2009	TA	TA_REWET	0.739423	0.25617	18.8948	0.371839	0.292879	0.579135	0.742537	5.47761	0.639659	8.41985	0.641985	21.0876	1.79338	1	0	0.947761	0.0335821	0.115672	0.25	0.634328	0.697479	0.0855826	1.9372	0.468599	54.3792	0.0410448	0	0	0.645522	0.567164	0.757463	0.0186567	0.481343	0.671642	0.0746269	0.436567	4.12077	0.624155	0.0186567	0.664179	0.0858209	0.227612	0	0	1	0
TA_957	2009	TA	TA_REWET	0.685582	0.241487	20.4622	0.398703	0.291736	0.576446	0.680365	5.60274	0.657534	8.08962	0.608962	25.5973	2.15298	0.990868	0.00913242	0.945205	0.0410959	0.127854	0.123288	0.748858	0.795954	0.0975969	1.94388	0.471939	55.2971	0.0639269	0	0	0.785388	0.666667	0.890411	0.022831	0.575342	0.771689	0.0776256	0.52968	4.21939	0.643878	0.00456621	0.812785	0.0730594	0.105023	0	0	1	0
TA_958	2009	TA	TA_REWET	0.535475	0.199329	21.2773	0.404712	0.253744	0.487029	0.59	5.64667	0.66381	8.20848	0.620848	27.5441	1.7603	0.996667	0.00333333	0.713333	0.28	0.353333	0.143333	0.503333	0.80258	0.0896429	1.65918	0.329588	63.3455	0.283333	0	0	0.776667	0.28	0.886667	0.0533333	0.226667	0.86	0.1	0.153333	3.78277	0.556554	0.21	0.646667	0.0333333	0.11	0	0	1	0
TA_959	2009	TA	TA_REWET	0.540502	0.197943	21.453	0.414243	0.295132	0.584438	0.634986	5.33058	0.618654	8.23849	0.623849	24.8332	2.18123	0.991736	0.00826446	0.913223	0.0661157	0.103306	0.0454545	0.85124	0.738696	0.0998962	1.75949	0.379747	58.4665	0.0743802	0	0	0.64876	0.409091	0.96281	0.00826446	0.285124	0.867769	0.119835	0.272727	3.32489	0.464979	0.35124	0.586777	0.0371901	0.0206612	0	0	1	0
TA_960	2009	TA	TA_REWET	0.629458	0.225919	19.9081	0.385043	0.293916	0.581576	0.732861	5.87234	0.696049	7.94636	0.594636	25.7864	2.07446	0.996454	0.0035461	0.911348	0.0567376	0.173759	0.163121	0.663121	0.540032	0.0715916	2.05809	0.529046	66.2014	0.0638298	0	0.0141844	0.641844	0.51773	0.826241	0.212766	0.503546	0.836879	0.0567376	0.304965	4.3038	0.660759	0.0212766	0.5	0.333333	0.14539	0	0	0.996454	0.0035461
TA_961	2009	TA	TA_REWET	0.629937	0.227261	21.0114	0.401234	0.284497	0.559407	0.719608	5.82647	0.689496	7.91205	0.591205	27.0388	2.26313	0.997059	0.00294118	0.911765	0.0764706	0.161765	0.129412	0.708824	0.554504	0.0736154	2.02007	0.510033	65.8591	0.0882353	0	0.00294118	0.726471	0.541176	0.876471	0.226471	0.558824	0.867647	0.0294118	0.332353	4.4214	0.684281	0.00588235	0.535294	0.338235	0.120588	0	0	0.997059	0.00294118
TA_962	2009	TA	TA_REWET	0.581418	0.209892	23.0036	0.43057	0.289059	0.570145	0.617886	5.65157	0.66451	7.95088	0.595088	23.9738	1.7447	0.996528	0	0.881944	0.114583	0.142361	0.121528	0.736111	1.06668	0.104913	1.64684	0.32342	80.1279	0.118056	0	0.00347222	0.447917	0.541667	0.930556	0.00694444	0.305556	0.930556	0.239583	0.305556	3.51673	0.503346	0.260417	0.635417	0.0381944	0.0659722	0	0	0.993056	0.00694444
TA_963	2009	TA	TA_REWET	0.545264	0.198238	21.9876	0.422897	0.282067	0.553689	0.676946	5.34361	0.620516	7.90179	0.590179	21.7417	1.41408	1	0	0.753304	0.242291	0.259912	0.202643	0.537445	1.66731	0.12878	1.47748	0.238739	63.0159	0.246696	0	0	0.418502	0.273128	0.977974	0.00440529	0.14978	0.964758	0.180617	0.14978	3.1036	0.420721	0.440529	0.449339	0.0837004	0.0220264	0	0	0.995595	0.00440529
TA_964	2009	TA	TA_REWET	0.615466	0.220397	22.5175	0.427326	0.271308	0.528368	0.654321	5.40067	0.628668	8.01712	0.601712	22.943	1.39757	1	0	0.744108	0.252525	0.30303	0.259259	0.43771	1.44685	0.120644	1.57295	0.286477	72.9903	0.252525	0	0	0.47138	0.329966	0.946128	0.013468	0.181818	0.936027	0.188552	0.171717	3.30961	0.461922	0.3367	0.56229	0.043771	0.0538721	0	0	0.996633	0.003367
TA_965	2009	TA	TA_REWET	0.594826	0.213558	19.7641	0.380902	0.278752	0.545887	0.69455	5.51331	0.644758	8.08203	0.608203	21.301	1.58721	0.996198	0.00380228	0.969582	0.0190114	0.0836502	0.228137	0.688213	0.897798	0.0954205	1.83607	0.418033	55.9326	0.174905	0	0	0.368821	0.471483	0.927757	0.0190114	0.30038	0.920152	0.178707	0.444867	3.43033	0.486066	0.247148	0.627376	0.0532319	0.0722433	0	0	0.996198	0.00380228
TA_966	2009	TA	TA_REWET	0.57625	0.211956	27.3856	0.474601	0.204863	0.371985	0.496296	5.73704	0.67672	8.13534	0.613534	24.9366	1.10032	0.992593	0.00740741	0.688889	0.3	0.337037	0.188889	0.474074	0.585968	0.0770398	1.65823	0.329114	73.6342	0.307407	0	0	0.437037	0.474074	0.874074	0.00740741	0.0777778	0.855556	0.381481	0.0777778	3.4557	0.491139	0.0592593	0.774074	0.0296296	0.122222	0	0	0.996296	0.0037037
TR_1_1998	1998	TR	TR_BEFORE	0.416467	0.160368	28.4512	0.507479	0.221973	0.412254	0.870998	5.32768	0.618241	6.70408	0.470408	31.4902	2.98479	1	0	0.830508	0.169492	0.545198	0	0.454802	0.983913	0.105875	1.58844	0.294218	82.0384	0	0	0	0.988701	0.305085	0.988701	0.536723	0.621469	0.988701	0.00282486	0.172316	4.48	0.696	0	0.29661	0.70339	0	0	0	1	0
TR_10_1998	1998	TR	TR_BEFORE	0.295697	0.11894	28.3525	0.506394	0.206498	0.375833	0.924731	5.23118	0.604455	6.65659	0.465659	32.6156	3.09386	1	0	0.731183	0.268817	0.510753	0	0.489247	0.939399	0.105604	1.62671	0.313356	65.9403	0.00268817	0	0	0.997312	0.293011	0.997312	0.486559	0.758065	0.997312	0.00268817	0.271505	4.54447	0.708895	0	0.545699	0.454301	0	0	0	1	0
TR_102_2008	2008	TR	TR_REWET	0.782932	0.270468	22.5982	0.40236	0.245227	0.466983	0.782051	5.91209	0.701727	8.56044	0.656044	18.4482	1.45202	0.989011	0.010989	0.994505	0.00549451	0.0164835	0.258242	0.725275	0.25471	0.0322381	1.97826	0.48913	75.1544	0.148352	0	0.00549451	0.236264	0.043956	0.527473	0.0549451	0.0769231	0.510989	0.00549451	0.021978	3.04167	0.408333	0.104396	0.247253	0.181319	0.467033	0	0	1	0
TR_103_1995	1995	TR	TR_BEFORE	0.41608	0.158831	19.4235	0.390017	0.236705	0.446927	0.552511	5.0137	0.573386	9.02055	0.702055	22.8235	2.52197	0.589041	0.410959	1	0	0.00684931	0.0958904	0.623288	1.53578	0.156425	1.66912	0.334559	77.162	0.0136986	0	0	0.0684932	0.0136986	0.958904	0	0.0205479	0.910959	0.00684931	0	2.07143	0.214286	0.424658	0.506849	0.0547945	0.0136986	0	0	1	0
TR_109_2008	2008	TR	TR_REWET	0.389644	0.147027	25.1397	0.440263	0.203118	0.367878	0.678241	4.97917	0.568452	9.11111	0.711111	23.7731	2.68878	0.965278	0.0347222	1	0	0.0208333	0.194444	0.777778	1.4944	0.147101	1.94017	0.470085	80.6885	0.0138889	0	0.00694444	0.25	0.0347222	0.840278	0.0138889	0.0555556	0.652778	0.0138889	0.00694444	2.22314	0.244628	0.0625	0.770833	0.0347222	0.131944	0	0	1	0
TR_110_1995	1995	TR	TR_BEFORE	0.55938	0.204626	18.4448	0.372381	0.241646	0.458557	0.491909	4.97087	0.567268	8.91262	0.691262	24.3296	2.45892	0.509709	0.490291	1	0	0.0728155	0.490291	0.436893	1.294	0.117306	1.45789	0.228947	42.7137	0.00485437	0	0	0.0339806	0.092233	0.436893	0.00485437	0.0242718	0.436893	0	0	2.36667	0.273333	0.485437	0.296117	0.140777	0.0776699	0	0	1	0
TR_116_2008	2008	TR	TR_REWET	0.619324	0.223834	16.2573	0.331081	0.270595	0.526689	0.579798	5.04242	0.577489	9.0303	0.70303	18.8449	1.57963	0.630303	0.369697	1	0	0.0363636	0.454545	0.50303	0.96731	0.094194	1.49275	0.246377	58.6276	0.0121212	0	0.00606061	0.139394	0.0181818	0.49697	0.0121212	0.00606061	0.478788	0.00606061	0	2.35366	0.270732	0.509091	0.175758	0.175758	0.139394	0	0	1	0
TR_117_1995	1995	TR	TR_BEFORE	0.900487	0.302797	13.0338	0.264586	0.289992	0.572342	0.655983	5.87821	0.696886	9.25641	0.725641	16.4205	0.96232	0.948718	0.0512821	1	0	0.25641	0.307692	0.435897	0.808109	0.0768667	1.89655	0.448276	65.8312	0.025641	0	0	0.0128205	0.269231	0.692308	0.00641026	0.0192308	0.666667	0.00641026	0	2.44444	0.288889	0.0512821	0.301282	0.391026	0.25641	0	0	1	0
TR_12_2008	2008	TR	TR_REWET	0.645441	0.22628	28.5344	0.502492	0.240809	0.456586	0.734255	5.6129	0.658986	6.95853	0.495853	26.2498	2.61876	0.981567	0.0184332	0.990783	0.0046083	0.0276498	0	0.97235	0.386593	0.0565307	2.24413	0.622066	59.4105	0.0230415	0	0	1	0.585253	1	0.37788	0.912442	1	0.0046083	0.304147	4.89862	0.779724	0	0.0460829	0.953917	0	0	0	0.995392	0.0046083
TR_123_2008	2008	TR	TR_REWET	0.876148	0.296629	11.0252	0.227865	0.310717	0.621117	0.768959	5.43386	0.633409	9.27513	0.727513	16.4812	1.08294	0.899471	0.100529	1	0	0.010582	0.444444	0.544974	1.58139	0.0605672	1.77344	0.386719	53.8991	0.026455	0	0	0.0687831	0.021164	0.603175	0.005291	0.015873	0.597884	0.015873	0	2.2193	0.24386	0.164021	0.0899471	0.428571	0.31746	0	0	1	0
TR_124_1995	1995	TR	TR_BEFORE	0.575823	0.214244	13.8825	0.292512	0.315527	0.63244	0.672316	5.18644	0.598063	8.67797	0.667797	17.573	1.84554	0.858757	0.141243	1	0	0.0112994	0.0169492	0.971751	0.608558	0.0847008	2	0.5	60.5093	0.146893	0	0	0.966102	0.0225989	1	0.0112994	0.0282486	0.988701	0.00564972	0.146893	3.16384	0.432768	0.80226	0.180791	0.0169492	0	0	0	0.99435	0.00564972
TR_13_1998	1998	TR	TR_BEFORE	0.368029	0.142916	27.6796	0.495002	0.218776	0.404732	0.870056	5.32203	0.617433	7.29831	0.529831	26.2276	3.35905	0.972881	0.0271186	1	0	0.271186	0	0.728814	0.936542	0.101387	1.99535	0.497674	44.1511	0.0169492	0	0	0.99661	0.359322	1	0.338983	0.694915	1	0	0.0169492	4.40678	0.681356	0	0.355932	0.644068	0	0	0	1	0
TR_130_2008	2008	TR	TR_REWET	0.725832	0.250349	22.3584	0.389214	0.263307	0.509536	0.782486	4.82051	0.545788	9.51695	0.751695	22.8301	2.16653	0.974576	0.0169492	0.991525	0	0.0169492	0.779661	0.20339	1.48171	0.133654	2.01887	0.509434	54.8425	0.0508475	0	0	0.144068	0.0508475	0.991525	0.00847458	0.0169492	0.567797	0.00847458	0.00847458	1.84615	0.169231	0.720339	0.254237	0.0169492	0.00847458	0	0	0.991525	0
TR_131_1995	1995	TR	TR_BEFORE	0.621973	0.216576	25.602	0.335653	0.24918	0.476288	0.653061	5.63265	0.661808	8.20408	0.620408	19.8951	1.82372	0.469388	0.530612	1	0	0.102041	0.163265	0.734694	1.4297	0.0520515	1.86111	0.430556	60.4185	0.510204	0	0	0.77551	0.122449	1	0	0.0408163	0.979592	0	0.510204	3.42857	0.485714	0.0204082	0.734694	0.244898	0	0	0	1	0
TR_137_2008	2008	TR	TR_REWET	0.653223	0.230192	22.7827	0.383732	0.243224	0.46227	0.727034	4.93893	0.562704	9.8626	0.78626	21.3664	2.21997	0.969466	0.0305344	1	0	0.00763359	0.862595	0.0687023	2.75276	0.163182	1.92373	0.461864	56.8602	0.0458015	0	0	0.0458015	0	0.969466	0	0	0.374046	0	0	1.43511	0.0870229	0.801527	0.183206	0.0152672	0	0	0	1	0
TR_138_1995	1995	TR	TR_BEFORE	1.13059	0.341764	22.7909	0.400754	0.247138	0.471481	0.843972	5.24468	0.606383	9.58511	0.758511	19.7868	2.23465	0.734043	0.265957	1	0	0.0106383	0.255319	0.734043	14.3065	0.254502	1.69412	0.347059	60.2442	0.0106383	0	0	0.308511	0.0212766	1	0	0.0106383	0.978723	0	0	2.32979	0.265957	0.170213	0.37234	0.457447	0	0	0	1	0
TR_144_2008	2008	TR	TR_REWET	0.647915	0.222219	39.4163	0.466482	0.166285	0.281189	0.699634	5.13333	0.590476	9.69811	0.769811	21.1618	2.25815	0.424528	0.566038	0.990566	0	0.00943396	0.216981	0.59434	34.177	0.542056	1.23529	0.117647	52.9928	0.169811	0	0	0.584906	0.00943396	0.858491	0	0	0.886792	0	0	2.50943	0.301887	0.150943	0.849057	0	0	0	0	0.990566	0
TR_145_1995	1995	TR	TR_BEFORE	0.844181	0.284239	17.7241	0.361661	0.301092	0.598466	0.877676	4.58716	0.512451	8.95413	0.695413	26.0312	1.94282	1	0	1	0	0.0183486	0.568807	0.412844	1.72197	0.146605	1.93458	0.46729	69.6899	0	0	0	0.321101	0.0275229	1	0.00917431	0.0183486	0.972477	0.0733945	0	2.34862	0.269725	0.779817	0.12844	0.0917431	0	0	0	1	0
TR_15_2008	2008	TR	TR_REWET	0.681342	0.243944	12.3839	0.23397	0.264663	0.512729	0.662791	5.59884	0.656977	8.14535	0.614535	17.9348	2.03732	0.488372	0.511628	0.994186	0.00581395	0.0290698	0.348837	0.622093	0.546553	0.066739	1.9593	0.479651	58.2605	0.5	0	0	0.616279	0.0872093	1	0.0232558	0.104651	0.651163	0.00581395	0.5	2.98256	0.396512	0.354651	0.517442	0.127907	0	0	0	1	0
TR_151_2008	2008	TR	TR_REWET	0.794495	0.27453	16.5976	0.344448	0.298027	0.591252	0.853211	4.47706	0.496723	9.29358	0.729358	24.5659	2.05207	0.963303	0.0366972	1	0	0	0.926606	0.0642202	3.09343	0.177601	1.93519	0.467593	87.7627	0.00917431	0	0	0.0366972	0	1	0.00917431	0	0.752294	0	0	1.80734	0.161468	0.917431	0.0825688	0	0	0	0	1	0
TR_152_1995	1995	TR	TR_BEFORE	1.1472	0.340051	22.8154	0.414934	0.281698	0.55282	0.905914	5.33065	0.618664	9.83065	0.783065	22.7029	2.06106	1	0	1	0	0.00806452	0.451613	0.532258	0.576269	0.074163	1.99065	0.495327	73.2469	0	0	0	0.0483871	0.0403226	1	0	0.0403226	1	0	0	2.12903	0.225806	0.322581	0.145161	0.532258	0	0	0	1	0
TR_158_2008	2008	TR	TR_REWET	1.11091	0.334355	32.704	0.456872	0.237492	0.44878	0.87963	5.54667	0.649524	9.94737	0.794737	22.208	2.05522	0.973684	0.0131579	0.986842	0	0	0.394737	0.552632	0.634489	0.0769043	2.04762	0.52381	80.3896	0.0789474	0	0	0.118421	0.105263	0.934211	0	0	0.697368	0	0	1.96	0.192	0.236842	0.421053	0.328947	0.0131579	0	0	0.986842	0
TR_159_1995	1995	TR	TR_BEFORE	0.511553	0.178844	24.7402	0.465319	0.214175	0.393902	0.880419	5.19283	0.598975	7.04651	0.504651	25.7008	3.14996	1	0	0.995516	0	0.134529	0.00448431	0.860987	1.1469	0.126046	1.90135	0.450673	80.8003	0.00448431	0	0	0.995516	0.609865	1	0.381166	0.829596	1	0.112108	0.0179372	4.82063	0.764126	0	0.515695	0.484305	0	0	0	0.995516	0.00448431
TR_16_1998	1998	TR	TR_BEFORE	0.45212	0.175147	28.0781	0.504442	0.257256	0.495295	0.66335	5.04975	0.578536	6.07	0.407	23.7522	2.87742	1	0	1	0	0.0248756	0	0.975124	0.237932	0.0380412	2.01493	0.507463	72.9422	0.039801	0	0	0.9801	0.144279	0.9801	0.800995	0.577114	0.9801	0	0.442786	4.59391	0.718782	0	0.0746269	0.925373	0	0	0	1	0
TR_165_2008	2008	TR	TR_REWET	0.941726	0.307313	21.4164	0.420557	0.27665	0.540939	0.876768	5.78182	0.683117	7.9441	0.59441	22.4257	2.19767	0.969697	0.030303	0.969697	0.030303	0.127273	0.0181818	0.824242	2.03062	0.0984965	1.91772	0.458861	83.7216	0.406061	0	0.00606061	0.890909	0.363636	0.969697	0.030303	0.309091	0.957576	0.0545455	0.0121212	4.03106	0.606211	0.00606061	0.6	0.393939	0	0	0	1	0
TR_166_1995	1995	TR	TR_BEFORE	0.863323	0.270875	22.9183	0.435527	0.239089	0.452538	0.868578	5.43728	0.633897	8.04659	0.604659	23.2862	2.8711	0.953405	0.046595	1	0	0.0215054	0.0107527	0.967742	1.38299	0.0887844	1.96403	0.482014	74.0673	0.0358423	0	0.00358423	0.702509	0.336918	1	0.290323	0.630824	0.996416	0.0179211	0.0430108	3.99642	0.599283	0	0.326165	0.673835	0	0	0	1	0
TR_172_2008	2008	TR	TR_REWET	1.17076	0.362357	20.5387	0.405445	0.252017	0.482964	0.945578	5.71429	0.673469	8.08163	0.608163	22.7892	2.22195	0.965986	0.0340136	1	0	0	0.108844	0.891156	1.61267	0.121764	1.94521	0.472603	71.0296	0.0544218	0	0.00680272	0.85034	0.70068	1	0.0136054	0.721088	1	0.0884354	0.0340136	4.34694	0.669388	0.102041	0.204082	0.693878	0	0	0	0.993197	0.00680272
TR_173_1995	1995	TR	TR_BEFORE	0.815905	0.282608	27.604	0.500077	0.209978	0.384023	0.882096	5.8559	0.693699	5.81448	0.381448	39.0614	3.95117	1	0	1	0	0.0347826	0	0.96087	0.884486	0.0771339	2.03493	0.517467	71.8136	0	0	0	0.995652	0.991304	0.995652	0.00434783	0.0347826	0.995652	0	0.96087	4.03493	0.606987	0	0.991304	0.00869565	0	0	0	0.995652	0
TR_179_2008	2008	TR	TR_REWET	0.504166	0.190337	24.4132	0.465261	0.270795	0.52716	0.832528	5.52174	0.645963	5.13084	0.313084	24.5007	2.10604	1	0	0.995169	0.00483092	0.52657	0	0.47343	1.65373	0.158282	1.52657	0.263285	73.3853	0	0	0	1	0.603865	1	0.449275	0.0289855	1	0.00483092	0.415459	4.08213	0.616425	0	0.0724638	0.927536	0	0	0	1	0
TR_18_2008	2008	TR	TR_REWET	0.35019	0.139319	24.6593	0.455589	0.23556	0.444233	0.802632	5.64474	0.663534	6.5022	0.45022	24.4008	2.15335	0.964912	0.0350877	0.97807	0.0219298	0.0482456	0.00438597	0.947368	0.934669	0.105049	2.23684	0.618421	70.8071	0.0131579	0	0	0.973684	0.885965	0.982456	0.0438596	0.921053	0.982456	0.00438597	0.464912	4.88839	0.777679	0	0.333333	0.666667	0	0	0	1	0
TR_180_1995	1995	TR	TR_BEFORE	0.552124	0.203227	23.7359	0.447999	0.265126	0.513817	0.778636	5.43629	0.633756	5.89202	0.389202	25.0292	2.32425	0.996139	0.003861	0.984556	0	0.3861	0	0.6139	1.10409	0.121919	1.90734	0.453668	75.9482	0.00772201	0	0	0.942085	0.722008	0.942085	0.208494	0.30888	0.942085	0.0810811	0.436293	4.32377	0.664754	0	0.274131	0.725869	0	0	0	0.992278	0.00772201
TR_186_2008	2008	TR	TR_REWET	0.432382	0.165806	25.5333	0.471395	0.234862	0.442589	0.748148	5.13889	0.59127	6.2987	0.42987	25.665	2.77507	1	0	0.994444	0.00555556	0.188889	0.0222222	0.788889	0.837754	0.101145	2.07821	0.539106	70.1622	0.05	0	0	0.961111	0.661111	0.972222	0.266667	0.55	0.972222	0.05	0.333333	4.56	0.712	0.00555556	0.405556	0.583333	0.00555556	0	0	1	0
TR_187_1995	1995	TR	TR_BEFORE	0.357784	0.142198	25.3286	0.474352	0.259595	0.500799	0.727891	5.01361	0.573372	5.65	0.365	20.9115	2.66228	1	0	0.993197	0	0.183673	0.00680272	0.809524	0.651394	0.0800695	1.90476	0.452381	55.9569	0.00680272	0	0	0.972789	0.210884	0.972789	0.755102	0.251701	0.972789	0.115646	0.585034	4.25874	0.651748	0	0.265306	0.734694	0	0	0	0.993197	0.00680272
TR_19_1998	1998	TR	TR_BEFORE	0.423232	0.162388	28.342	0.506312	0.206035	0.374744	0.725806	4.75806	0.536866	6.65323	0.465323	26.1985	3.54209	1	0	0.991935	0.00806452	0.0846774	0	0.915323	0.759188	0.0838993	1.99595	0.497976	67.5701	0.104839	0	0	0.939516	0.254032	0.939516	0.576613	0.915323	0.939516	0	0.108871	4.96996	0.793991	0	0.419355	0.580645	0	0	0	1	0
TR_193_2008	2008	TR	TR_REWET	0.561114	0.204061	24.0325	0.450924	0.255599	0.491396	0.807771	5.03681	0.576687	7.13548	0.513548	20.2704	1.80766	0.993865	0.00613497	0.993865	0.00613497	0.104294	0.361963	0.533742	0.646019	0.0847958	2.17284	0.58642	70.8089	0.0368098	0	0	0.656442	0.368098	1	0.257669	0.472393	1	0.0306748	0.380368	3.79141	0.558282	0.337423	0.159509	0.503067	0	0	0	1	0
TR_194_1995	1995	TR	TR_BEFORE	0.497715	0.18823	23.3982	0.447449	0.263976	0.511112	0.841424	5.53883	0.648405	5.68548	0.368548	23.9308	2.10297	1	0	0.995146	0.00485437	0.436893	0	0.563107	1.47198	0.146677	1.60194	0.300971	69.9947	0	0	0	0.975728	0.587379	0.980583	0.393204	0.257282	0.980583	0.0242718	0.432039	4.25743	0.651485	0.00485437	0.11165	0.883495	0	0	0	0.995146	0.00485437
TR_200_2008	2008	TR	TR_REWET	0.549552	0.200043	22.4182	0.433126	0.262139	0.506788	0.804924	5.19318	0.599026	7.36842	0.536842	22.1803	2.02587	0.977273	0.0227273	0.994318	0.00568182	0.113636	0.340909	0.545455	0.591794	0.0747939	1.77143	0.385714	65.8697	0.00568182	0	0	0.426136	0.238636	1	0.181818	0.380682	1	0.0284091	0.1875	3.23295	0.446591	0.573864	0.119318	0.306818	0	0	0	1	0
TR_201_1995	1995	TR	TR_BEFORE	0.581223	0.208058	27.6642	0.489147	0.212704	0.39044	0.73975	5.68984	0.669977	6.39011	0.439011	27.3449	2.16198	0.994652	0.00534759	0.994652	0.00534759	0.0802139	0	0.919786	1.38315	0.143398	2.17647	0.588235	70.8449	0.00534759	0	0	0.957219	0.823529	0.97861	0.128342	0.470588	0.973262	0.331551	0.438503	4.43169	0.686339	0.0106952	0.486631	0.502674	0	0	0	0.994652	0.00534759
TR_207_2008	2008	TR	TR_REWET	0.483646	0.180304	22.4239	0.424841	0.227292	0.424774	0.792398	5.59649	0.656642	6.76879	0.476879	21.804	2.1141	1	0	0.991228	0.00877193	0.197368	0.0745614	0.72807	0.847293	0.105998	2.12775	0.563877	73.1727	0.0307018	0	0	0.894737	0.552632	0.995614	0.320175	0.754386	0.986842	0.0263158	0.447368	4.55507	0.711013	0.0657895	0.302632	0.627193	0.00438597	0	0	1	0
TR_208_1995	1995	TR	TR_BEFORE	0.628891	0.220751	20.6018	0.406051	0.264149	0.511519	0.881828	4.38796	0.483994	8.31034	0.631034	26.8562	2.37932	1	0	0.946488	0.00334448	0.0568562	0.622074	0.32107	1.24079	0.141193	1.9097	0.454849	67.5451	0.0869565	0	0	0.408027	0.244147	1	0.0802676	0.361204	0.996656	0.00668896	0.0234114	3.17726	0.435452	0.535117	0.384615	0.0802676	0	0	0	0.943144	0.0568562
TR_21_2008	2008	TR	TR_REWET	0.327795	0.131716	23.057	0.438351	0.242606	0.460815	0.801389	4.9125	0.558929	6.165	0.4165	22.9005	2.49983	1	0	0.95	0.05	0.1	0	0.9	0.787156	0.0866006	2.015	0.5075	76.0645	0.0375	0	0	0.8125	0.491667	0.816667	0.3	0.491667	0.816667	0.00833333	0.3875	4.61224	0.722449	0	0.333333	0.5	0.166667	0	0	1	0
TR_214_2008	2008	TR	TR_REWET	0.996164	0.323827	18.8544	0.383553	0.287494	0.566463	0.954082	4.96939	0.567055	8.38542	0.638542	25.6029	2.13824	0.97449	0.0255102	1	0	0.0459184	0.510204	0.443878	1.37127	0.134589	1.97917	0.489583	79.9399	0.00510204	0	0	0.479592	0.377551	1	0.0204082	0.357143	1	0.0510204	0.0255102	3.2398	0.447959	0.510204	0.117347	0.372449	0	0	0	1	0
TR_215_1995	1995	TR	TR_BEFORE	0.454156	0.176066	29.2904	0.517565	0.27378	0.534184	0.748663	5.97326	0.710466	7.20856	0.520856	32.1272	1.81178	1	0	1	0	0.235294	0	0.764706	0.148332	0.0231837	1.96599	0.482993	77.8645	0	0	0	1	0.764706	1	0.0213904	0.759358	1	0.0213904	0	4.54545	0.709091	0	0.026738	0.973262	0	0	0	1	0
TR_22_1998	1998	TR	TR_BEFORE	0.36393	0.141483	27.0732	0.492297	0.209277	0.382373	0.814268	5.02952	0.575646	6.86667	0.486667	26.3177	3.33803	1	0	0.98155	0.0184502	0.0405904	0.00369004	0.95572	1.16578	0.121236	2	0.5	76.0409	0.0184502	0	0	0.99631	0.487085	0.99631	0.479705	0.948339	0.99262	0.00738007	0.0774908	4.93704	0.787407	0	0.498155	0.501845	0	0	0	0.99631	0.00369004
TR_221_2008	2008	TR	TR_REWET	0.777132	0.258692	22.4063	0.424437	0.243786	0.463592	0.86067	5.83069	0.690098	7.44186	0.544186	25.3519	2.1495	0.920635	0.0793651	1	0	0.132275	0.005291	0.862434	1.23785	0.106942	1.82011	0.410053	79.0545	0.0793651	0	0	0.915344	0.730159	1	0.0793651	0.661376	0.989418	0.111111	0.10582	4.45503	0.691005	0.021164	0.365079	0.613757	0	0	0	0.994709	0.005291
TR_222_1995	1995	TR	TR_BEFORE	0.520231	0.194495	27.7718	0.499916	0.262753	0.508234	0.723027	5.62802	0.661146	7.04433	0.504433	30.0077	2.35338	0.995169	0.00483092	1	0	0.0772947	0.0193237	0.903382	0.300819	0.0401438	1.92118	0.460591	90.1928	0	0	0	0.975845	0.700483	1	0.2657	0.859903	1	0.0772947	0	4.80193	0.760386	0.0193237	0.140097	0.84058	0	0	0	1	0
TR_228_2008	2008	TR	TR_REWET	0.918718	0.308051	16.9259	0.359581	0.319226	0.641144	0.978355	4.17532	0.453618	8.83766	0.683766	12.4093	0.775817	0.974026	0.025974	1	0	0	0.909091	0.0909091	1.02971	0.129922	2	0.5	67.4267	0	0	0	0.0909091	0.0584416	1	0	0.0324675	1	0	0.0324675	2.18182	0.236364	0.909091	0.038961	0.0519481	0	0	0	1	0
TR_229_1995	1995	TR	TR_BEFORE	0.418619	0.155983	38.5245	0.589556	0.201838	0.364865	0.467532	4.75926	0.537037	5.47826	0.347826	31.0176	2.26311	0.688312	0.012987	0.558442	0	0	0	1	3.21058	0.244424	1.38961	0.194805	74.4514	0.298701	0	0	0.688312	0.220779	0.987013	0	0	0.987013	0.324675	0.012987	3.18182	0.436364	0	0.792208	0.194805	0.012987	0	0	0.649351	0.350649
TR_23_2008	2008	TR	TR_REWET	0.599561	0.220011	16.5798	0.343562	0.244306	0.464817	0.651399	5.25191	0.607415	9.47328	0.747328	19.0634	2.29049	0.938931	0.0610687	0.969466	0.0305344	0.0458015	0.770992	0.183206	1.00997	0.123992	1.96899	0.484496	71.6972	0.0992366	0	0	0.19084	0.0839695	1	0.00763359	0.0458015	0.229008	0.0305344	0.0687023	1.65649	0.131298	0.763359	0.19084	0.0458015	0	0	0	1	0
TR_235_2008	2008	TR	TR_REWET	0.621997	0.221846	41.4539	0.611694	0.201067	0.363051	0.38292	6.16216	0.737452	5.94286	0.394286	31.863	1.86799	0.603306	0.00826446	0.892562	0	0.0247934	0	0.966942	2.87174	0.220249	1.58333	0.291667	64.5971	0.46281	0	0	0.578512	0.429752	0.983471	0	0	0.975207	0.0413223	0.0743802	3.45833	0.491667	0	0.644628	0.347107	0.00826446	0	0	0.528926	0.471074
TR_236_1995	1995	TR	TR_BEFORE	0.266419	0.108116	24.3599	0.463381	0.223162	0.415053	0.867371	5.07394	0.581992	6.35507	0.435507	22.9902	2.92368	1	0	0.989437	0.00352113	0.0457746	0	0.954225	1.44011	0.14678	2.0106	0.5053	76.9689	0	0	0.00352113	0.996479	0.630282	1	0.359155	0.651408	1	0.0246479	0.338028	4.64085	0.728169	0	0.640845	0.359155	0	0	0	0.985915	0.0140845
TR_24_1998	1998	TR	TR_BEFORE	0.404665	0.154475	24.5399	0.45884	0.264748	0.512929	0.759714	5.28528	0.612182	6.67178	0.467178	27.0379	2.33457	0.97546	0.0245399	0.800613	0.199387	0.404908	0.0122699	0.582822	0.914732	0.106079	1.58805	0.294025	71.2649	0.0306748	0	0	0.748466	0.322086	0.984663	0.407975	0.496933	0.984663	0	0.248466	4.03738	0.607477	0.211656	0.309816	0.466258	0.0122699	0	0	0.996933	0.00306749
TR_242_2008	2008	TR	TR_REWET	0.389994	0.150616	26.3035	0.481716	0.208009	0.379391	0.810573	5.27753	0.611076	6.73423	0.473423	27.2097	3.04822	1	0	0.995595	0.00440529	0.312775	0.0176211	0.665198	0.842059	0.0969742	1.75225	0.376126	82.2043	0.0132159	0	0.00440529	0.947137	0.414097	0.995595	0.559471	0.60793	0.991189	0.30837	0.0704846	4.5531	0.710619	0	0.590308	0.409692	0	0	0	0.973568	0.0264317
TR_243_1995	1995	TR	TR_BEFORE	0.577961	0.196514	23.7636	0.454632	0.24576	0.46824	0.85438	5.3686	0.624086	6.53608	0.453608	22.0866	2.53867	1	0	1	0	0.0921502	0	0.90785	0.860811	0.102131	2	0.5	74.0241	0.00341297	0	0	0.993174	0.59727	0.996587	0.392491	0.624573	0.996587	0.0887372	0.368601	4.61986	0.723973	0.00341297	0.307167	0.68942	0	0	0	0.996587	0.00341297
TR_249_2008	2008	TR	TR_REWET	0.300471	0.11764	24.461	0.462027	0.19786	0.355503	0.90701	5.19313	0.599019	6.74026	0.474026	25.3908	3.04444	0.995708	0.00429184	1	0	0.291845	0	0.703863	1.34438	0.142277	1.82379	0.411894	71.469	0.00858369	0.00429184	0	0.95279	0.592275	0.995708	0.39485	0.618026	0.987124	0.283262	0.0944206	4.57328	0.714655	0.00429184	0.793991	0.201717	0	0	0	1	0
TR_250_1995	1995	TR	TR_BEFORE	0.253879	0.105127	24.561	0.463099	0.211705	0.388089	0.867987	5.25083	0.607261	6.37248	0.437248	24.0144	2.65451	1	0	0.993399	0.00660066	0.224422	0	0.775578	1.26816	0.136167	1.9703	0.485149	81.5156	0.019802	0	0	0.957096	0.650165	0.9967	0.326733	0.643564	0.9967	0.19802	0.313531	4.60596	0.721192	0.0264026	0.636964	0.336634	0	0	0	1	0
TR_256_2008	2008	TR	TR_REWET	0.30533	0.121763	25.0868	0.46733	0.204389	0.370869	0.861789	5.19512	0.599303	6.82587	0.482587	25.4711	3.03478	0.990291	0.00485437	0.995146	0	0.228155	0.00485437	0.762136	1.1945	0.128254	1.85354	0.426768	69.2271	0.0291262	0.00485437	0	0.936893	0.558252	0.990291	0.398058	0.684466	0.990291	0.208738	0.106796	4.63725	0.727451	0.00485437	0.679612	0.315534	0	0	0	0.990291	0.00485437
TR_257_1995	1995	TR	TR_BEFORE	0.261452	0.107524	25.1081	0.470947	0.217726	0.40226	0.866487	5.25269	0.607527	6.43666	0.443666	24.326	2.65805	1	0	1	0	0.16129	0	0.83871	1.23035	0.130546	1.99731	0.498656	49.2256	0.0107527	0	0	0.997312	0.706989	1	0.282258	0.723118	1	0.16129	0.282258	4.72043	0.744086	0.00268817	0.607527	0.389785	0	0	0	1	0
TR_26_2008	2008	TR	TR_REWET	0.379877	0.145962	18.8491	0.380678	0.316484	0.634691	0.681905	5.18129	0.597327	8.44	0.644	18.1818	1.81016	0.988571	0.0114286	0.948571	0.0285714	0.0571429	0.257143	0.685714	0.839686	0.104622	1.40351	0.201754	87.0185	0.0571429	0	0	0.137143	0.0971429	0.977143	0.0171429	0.0628571	0.72	0	0.0228571	2.11696	0.223392	0.8	0.102857	0.0742857	0.0228571	0	0	1	0
TR_263_2008	2008	TR	TR_REWET	0.479645	0.175257	23.7573	0.443638	0.228322	0.427198	0.845679	5.5037	0.643386	6.88506	0.488506	23.9827	2.43201	1	0	0.985185	0.0148148	0.0666667	0.0740741	0.855556	0.92347	0.106215	2.10039	0.550193	85.9263	0.0185185	0.0037037	0	0.925926	0.707407	0.966667	0.196296	0.833333	0.962963	0.0333333	0.314815	4.77395	0.754789	0.0296296	0.348148	0.592593	0.0296296	0	0	1	0
TR_264_1995	1995	TR	TR_BEFORE	0.338837	0.133925	26.4558	0.486205	0.230981	0.433457	0.816609	5.3391	0.619871	6.86667	0.486667	26.563	2.74791	1	0	1	0	0.0311419	0.00346021	0.965398	1.09432	0.114049	2.04643	0.523214	82.6579	0.00346021	0	0	0.99654	0.771626	1	0.217993	0.854671	0.99654	0.0276817	0.148789	4.84083	0.768166	0	0.470588	0.529412	0	0	0	1	0
TR_27_1998	1998	TR	TR_BEFORE	0.736745	0.247034	24.6451	0.463341	0.241422	0.458028	0.768683	5.66192	0.665989	6.49084	0.449084	26.3777	2.66797	1	0	0.854093	0.142349	0.501779	0	0.498221	0.667649	0.0868525	1.85338	0.426692	72.2254	0	0	0	0.982206	0.622776	0.996441	0.338078	0.633452	0.996441	0.00355872	0.3879	4.58571	0.717143	0.0142349	0.185053	0.800712	0	0	0	1	0
TR_270_2008	2008	TR	TR_REWET	0.494962	0.181852	24.3015	0.450008	0.23021	0.43164	0.793651	5.25974	0.608534	7.26866	0.526866	23.5885	2.68508	0.982684	0.017316	1	0	0.108225	0.112554	0.670996	0.826894	0.0939133	1.96465	0.482323	69.0887	0.021645	0	0	0.74026	0.424242	0.891775	0.329004	0.623377	0.887446	0.0865801	0.0562771	4.3932	0.678641	0.108225	0.454545	0.437229	0	0	0	1	0
TR_271_1995	1995	TR	TR_BEFORE	0.435278	0.169088	27.5126	0.495615	0.257885	0.496776	0.701389	5.57917	0.654167	6.68644	0.468644	27.5236	2.33898	0.966667	0.0333333	1	0	0.0166667	0.00833333	0.975	0.425992	0.0525147	2.08333	0.541667	67.3178	0.00416667	0	0	0.991667	0.6625	1	0.2875	0.820833	0.995833	0.0166667	0.229167	4.7625	0.7525	0	0.158333	0.841667	0	0	0	1	0
TR_277_2008	2008	TR	TR_REWET	0.503465	0.190191	20.0563	0.386354	0.255976	0.492283	0.835325	5.78884	0.684121	6.59919	0.459919	20.6719	2.14689	0.952191	0.0478088	0.996016	0.00398406	0.0996016	0	0.900398	0.693858	0.0918252	2.07819	0.539095	64.2748	0.0199203	0	0	0.948207	0.705179	1	0.207171	0.832669	0.984064	0.0318725	0.609562	4.69721	0.739442	0.0358566	0.131474	0.832669	0	0	0	1	0
TR_278_1995	1995	TR	TR_BEFORE	0.431031	0.166922	26.9485	0.491259	0.269138	0.52326	0.713499	5.74793	0.678276	7.19835	0.519835	30.0837	2.05807	0.983471	0.0165289	0.991736	0	0.0247934	0.0619835	0.913223	0.498945	0.0549882	1.98291	0.491453	76.678	0.00413223	0	0	0.917355	0.867769	1	0.0289256	0.842975	0.933884	0.0165289	0.00826446	4.59504	0.719008	0	0.272727	0.727273	0	0	0	0.987603	0.0123967
TR_284_2008	2008	TR	TR_REWET	0.733384	0.255168	24.2015	0.450566	0.307232	0.612916	0.78117	5.30153	0.614504	7.61069	0.561069	28.8648	2.15006	0.966165	0.018797	0.984962	0	0.165414	0.229323	0.586466	0.606744	0.078837	1.95349	0.476744	72.3082	0.0037594	0	0	0.710526	0.578947	0.984962	0.12406	0.492481	0.947368	0.0150376	0.0037594	3.90076	0.580153	0.225564	0.0902256	0.684211	0	0	0	0.984962	0
TR_285_1995	1995	TR	TR_BEFORE	1.11063	0.345738	20.026	0.403991	0.269517	0.524151	0.921569	5.52941	0.647059	7.96791	0.596791	23.3735	2.26661	1	0	0.983957	0	0.0106952	0.224599	0.764706	1.01866	0.118019	1.99465	0.497326	77.7696	0	0	0	0.759358	0.668449	1	0.0695187	0.695187	0.994652	0.00534759	0.0213904	4.18717	0.637433	0.213904	0.0962567	0.68984	0	0	0	0.941176	0.0588235
TR_29_2008	2008	TR	TR_REWET	0.688698	0.230367	19.7482	0.400772	0.228062	0.426586	0.770077	5.33882	0.619831	7.40264	0.540264	24.4183	2.43653	0.996721	0	0.793443	0.00327869	0.27541	0.209836	0.508197	0.740338	0.0951384	1.66116	0.330579	73.0825	0.196721	0	0	0.777049	0.278689	0.993443	0.311475	0.301639	0.986885	0.265574	0.2	3.87129	0.574257	0.209836	0.498361	0.291803	0	0	0	0.777049	0.216393
TR_291_2008	2008	TR	TR_REWET	0.540026	0.197496	28.6067	0.505136	0.252285	0.483595	0.803681	5.87117	0.695881	7.90798	0.590798	29.6625	1.83169	0.993902	0	0.939024	0	0.365854	0.115854	0.512195	0.419518	0.0548679	1.96117	0.480583	74.1718	0	0	0	0.780488	0.414634	0.993902	0	0.426829	0.969512	0.00609756	0	3.60736	0.521472	0.097561	0.115854	0.786585	0	0	0	0.939024	0.054878
TR_3_2008	2008	TR	TR_REWET	0.369261	0.144156	28.5813	0.503656	0.255306	0.490706	0.856025	5.53774	0.648248	7.37089	0.537089	30.5025	2.60164	0.981308	0.0186916	0.808411	0.186916	0.38785	0	0.607477	0.964546	0.112545	1.44186	0.22093	65.3863	0.0327103	0	0	0.981308	0.514019	0.995327	0.261682	0.485981	0.990654	0.0046729	0.238318	4.28169	0.656338	0	0.425234	0.574766	0	0	0	1	0
TR_30_1998	1998	TR	TR_BEFORE	0.851761	0.280034	24.3632	0.458926	0.251337	0.481365	0.814332	5.62866	0.661238	7.0411	0.50411	24.9418	2.62788	1	0	0.983713	0.0130293	0.192182	0	0.807818	0.724255	0.089656	1.94059	0.470297	69.0412	0	0	0	0.947883	0.641694	0.996743	0.355049	0.758958	0.996743	0.00325733	0.159609	4.71242	0.742484	0.0488599	0.0423453	0.908795	0	0	0	1	0
TR_32_2008	2008	TR	TR_REWET	0.551247	0.190622	22.0321	0.430313	0.205381	0.373206	0.716096	5.68441	0.669202	7.05703	0.505703	24.2165	2.52607	0.996212	0.00378788	0.761364	0	0.363636	0	0.632576	0.528464	0.0707698	1.57979	0.289894	74.5573	0.234848	0	0	0.958333	0.352273	0.996212	0.325758	0.375	0.988636	0.318182	0.238636	4.24715	0.64943	0.00378788	0.594697	0.401515	0	0	0	0.757576	0.238636
TR_33_1998	1998	TR	TR_BEFORE	0.36381	0.14368	26.5631	0.483592	0.226336	0.422524	0.788494	5.46193	0.637418	6.65641	0.465641	29.5982	2.59583	0.994924	0.00507614	0.913706	0.0812183	0.395939	0	0.604061	0.5333	0.0671391	1.75824	0.379121	72.7725	0.035533	0	0.0101523	0.969543	0.431472	0.994924	0.456853	0.649746	0.994924	0.218274	0.147208	4.56633	0.713265	0	0.461929	0.538071	0	0	0	0.979695	0.0203046
TR_35_2008	2008	TR	TR_REWET	0.479348	0.178603	20.918	0.380898	0.22779	0.425945	0.755793	5.72193	0.674561	7.47849	0.547849	25.4219	2.27389	0.86631	0.13369	0.887701	0.106952	0.26738	0.00534759	0.727273	0.356669	0.0471479	1.77966	0.389831	36.7205	0.358289	0	0	0.663102	0.229947	0.994652	0.347594	0.368984	0.973262	0.171123	0.465241	3.95699	0.591398	0.00534759	0.695187	0.294118	0.00534759	0	0	1	0
TR_36_1998	1998	TR	TR_BEFORE	0.458739	0.175182	28.3651	0.504141	0.22663	0.423216	0.72807	5.08553	0.583647	6.41497	0.441497	29.1362	3.18142	0.947368	0.0526316	0.835526	0.164474	0.276316	0	0.723684	0.505712	0.0646872	1.80405	0.402027	43.0503	0.0328947	0	0	0.993421	0.138158	0.993421	0.75	0.769737	0.993421	0.00657895	0.269737	4.70199	0.740397	0	0.263158	0.736842	0	0	0	1	0
TR_38_2008	2008	TR	TR_REWET	0.338938	0.134227	25.1615	0.467348	0.211813	0.388344	0.829904	5.25103	0.60729	6.7572	0.47572	25.0726	3.13128	0.967078	0.0329218	0.971193	0.00411523	0.497942	0	0.502058	0.86232	0.101873	1.625	0.3125	55.4197	0.0246914	0.00411523	0	0.954733	0.230453	0.995885	0.580247	0.427984	0.995885	0.337449	0.0493827	4.2314	0.646281	0	0.555556	0.444444	0	0	0	0.975309	0.0246914
TR_39_1998	1998	TR	TR_BEFORE	0.414792	0.162107	25.4656	0.461262	0.256886	0.494424	0.695853	5.69124	0.670178	7.0892	0.50892	23.7981	2.46209	0.723502	0.276498	0.981567	0.0184332	0.331797	0	0.668203	0.458025	0.0612349	2.13376	0.566879	59.7225	0	0	0	1	0.24424	1	0.202765	0.391705	1	0	0.133641	3.83871	0.567742	0	0.105991	0.894009	0	0	0	1	0
TR_4_1998	1998	TR	TR_BEFORE	0.538198	0.200353	26.5242	0.486151	0.238808	0.451878	0.907527	5.48065	0.640092	5.99174	0.399174	32.7077	2.30276	1	0	0.806452	0.193548	0.780645	0	0.219355	1.73649	0.166385	1.25484	0.127419	41.6145	0	0	0	0.996774	0.583871	0.996774	0.412903	0.416129	0.996774	0.0258065	0.219355	4.41748	0.683495	0	0.225806	0.774194	0	0	0	0.974194	0.0258065
TR_41_2008	2008	TR	TR_REWET	0.448586	0.174646	28.4475	0.502926	0.274101	0.53494	0.710317	6.02381	0.717687	7.3631	0.53631	29.7234	1.84469	0.910714	0.0892857	0.994048	0	0.261905	0	0.738095	0.166528	0.026428	2.00787	0.503937	51.9176	0.00595238	0.00595238	0	0.958333	0.64881	1	0.00595238	0.607143	0.97619	0.00595238	0.0119048	4.20833	0.641667	0	0.0416667	0.958333	0	0	0	0.994048	0.00595238
TR_42_1998	1998	TR	TR_BEFORE	0.700997	0.234831	26.2423	0.480805	0.229054	0.42892	0.866873	5.42415	0.632021	7.20186	0.520186	27.3203	3.07345	1	0	0.922601	0.0773994	0.173375	0	0.826625	0.679239	0.0851131	1.91275	0.456376	70.7626	0	0	0	1	0.458204	1	0.47678	0.885449	1	0.0123839	0.0866873	4.82043	0.764087	0	0.226006	0.773994	0	0	0	1	0
TR_44_2008	2008	TR	TR_REWET	0.346279	0.101845	45.1825	0.591948	0.136252	0.210507	0.825397	4.57377	0.510539	10.7131	0.871311	31.161	1.585	1	0	0.336066	0	0.00819672	0.721311	0.237705	0.177929	0.0262477	2.63636	0.818182	57.6443	0	0	0	0.221311	0.213115	1	0	0.00819672	0.786885	0	0	2.22951	0.245902	0	0.983607	0.0163934	0	0	0	0.991803	0.00819672
TR_45_2008	2008	TR	TR_REWET	0.762177	0.258077	24.1747	0.400644	0.288511	0.568856	0.818898	4.51969	0.502812	9.1626	0.71626	15.1982	0.827218	0.905512	0.0944882	0.992126	0.00787402	0.023622	0.818898	0.125984	0.967389	0.121501	2.07	0.535	43.6361	0.0393701	0	0	0.0944882	0.102362	0.968504	0.00787402	0.00787402	0.937008	0.0393701	0.0314961	2.22764	0.245528	0.700787	0.267717	0.0314961	0	0	0	1	0
TR_46_2008	2008	TR	TR_REWET	0.140881	0.0587797	22.6827	0.437551	0.174968	0.301627	0.587459	5.71782	0.673975	7.88325	0.588325	22.9205	2.05227	0.99505	0.0049505	0.980198	0.019802	0.430693	0.0247525	0.544554	0.645644	0.0729325	1.63184	0.31592	50.276	0.0544554	0	0	0.361386	0.29703	1	0.0049505	0.287129	0.975248	0.0247525	0.0940594	2.9802	0.39604	0.039604	0.876238	0.0841584	0	0	0	1	0
TR_47_1995	1995	TR	TR_BEFORE	0.439452	0.169528	21.2684	0.40617	0.248721	0.475208	0.857708	5.62846	0.661208	6.24194	0.424194	20.911	2.20983	1	0	0.996047	0.00395257	0.0316206	0	0.968379	0.883856	0.108384	2.14229	0.571146	58.3516	0.00395257	0	0	0.98419	0.786561	0.98419	0.193676	0.905138	0.980237	0	0.667984	4.91566	0.783133	0	0.130435	0.869565	0	0	0	1	0
TR_53_2008	2008	TR	TR_REWET	0.888146	0.28927	22.9233	0.434823	0.252441	0.483963	0.821092	5.77401	0.682002	7.53714	0.553714	23.2247	2.57772	0.915254	0.0847458	1	0	0.0677966	0.0112994	0.920904	0.515623	0.0727136	2.04624	0.523121	89.7782	0	0	0	0.920904	0.672316	1	0.225989	0.819209	0.949153	0	0.0903955	4.58757	0.717514	0.00564972	0.0903955	0.903955	0	0	0	1	0
TR_54_1995	1995	TR	TR_BEFORE	0.780332	0.271107	18.4357	0.3556	0.273221	0.532871	0.750499	4.85629	0.550898	8.7006	0.67006	26.2952	1.73075	0.904192	0.0958084	0.994012	0	0.0299401	0.45509	0.51497	2.83094	0.163363	1.66265	0.331325	93.3613	0.0898204	0	0.00598802	0.167665	0.0239521	0.904192	0.00598802	0.00598802	0.814371	0.155689	0	2.23179	0.246358	0.45509	0.299401	0.239521	0.00598802	0	0	0.994012	0.00598802
TR_6_2008	2008	TR	TR_REWET	0.542044	0.201265	26.0896	0.481644	0.237637	0.449122	0.885535	5.5283	0.6469	6.82857	0.482857	29.1031	2.58293	1	0	0.984906	0.0150943	0.483019	0	0.516981	1.66972	0.159383	1.58113	0.290566	80.8528	0	0	0	1	0.679245	1	0.320755	0.516981	1	0.00377358	0.0792453	4.51698	0.703396	0	0.215094	0.784906	0	0	0	0.996226	0.00377358
TR_60_2008	2008	TR	TR_REWET	0.846656	0.287976	16.0826	0.28189	0.324233	0.652929	0.821029	5.11111	0.587302	9.13725	0.713725	24.5053	1.62842	0.973856	0.0261438	1	0	0.00653595	0.45098	0.51634	2.35109	0.115974	1.9078	0.453901	81.4479	0.0326797	0	0	0.0522876	0.0196078	0.921569	0.00653595	0.00653595	0.928105	0.00653595	0	2.07586	0.215172	0.457516	0.0980392	0.392157	0.0522876	0	0	1	0
TR_67_2008	2008	TR	TR_REWET	0.802268	0.268157	24.4943	0.448996	0.268926	0.522762	0.773212	5.79452	0.684932	7.43379	0.543379	26.8042	2.32722	0.913242	0.086758	1	0	0.0273973	0.00456621	0.96347	0.303202	0.0442072	1.99065	0.495327	59.3014	0.0684932	0	0	0.958904	0.657534	1	0.187215	0.826484	0.990868	0.00456621	0.0684932	4.6895	0.7379	0	0.0913242	0.908676	0	0	0	1	0
TR_68_1995	1995	TR	TR_BEFORE	1.21216	0.325305	23.465	0.431976	0.251657	0.482118	0.614232	5.37079	0.624398	7.57303	0.557303	21.08	1.99717	0.850187	0.149813	1	0	0.0561798	0.404494	0.539326	2.90197	0.202866	1.81604	0.408019	70.4125	0.00374532	0	0	0.569288	0.127341	1	0.0337079	0.127341	0.996255	0	0.0299625	2.85768	0.371536	0.374532	0.445693	0.179775	0	0	0	0.745318	0.254682
TR_7_1998	1998	TR	TR_BEFORE	0.470182	0.17789	27.1866	0.493688	0.230469	0.43225	0.881402	5.41509	0.630728	6.924	0.4924	29.6275	2.77625	1	0	0.932615	0.0673854	0.509434	0	0.490566	1.38891	0.137452	1.56798	0.283988	63.3758	0	0	0	0.989218	0.487871	0.989218	0.396226	0.555256	0.989218	0.00269542	0.0700809	4.45504	0.691008	0	0.245283	0.754717	0	0	0	0.997305	0.00269542
TR_74_2008	2008	TR	TR_REWET	0.964175	0.307207	17.7857	0.368985	0.301264	0.598871	0.837466	5.12397	0.589138	8.56198	0.656198	19.0488	1.41371	0.793388	0.206612	0.991736	0.00826446	0.0165289	0.553719	0.429752	0.810507	0.097667	2.01053	0.505263	76.7424	0.338843	0	0.00826446	0.438017	0.0578512	0.991736	0.0413223	0.00826446	0.975207	0	0	2.88333	0.376667	0.53719	0.454545	0	0.00826446	0	0	0.991736	0.00826446
TR_75_1995	1995	TR	TR_BEFORE	0.458886	0.171248	23.1357	0.441475	0.251241	0.481138	0.789474	5.41148	0.630212	6.25359	0.425359	23.0465	2.13922	0.980861	0.0191388	1	0	0.181818	0	0.818182	1.36738	0.144508	1.90909	0.454545	82.8829	0.00478469	0	0	0.76555	0.631579	0.961722	0.301435	0.4689	0.961722	0.0382775	0.339713	4.25871	0.651741	0.191388	0.272727	0.535885	0	0	0	1	0
TR_81_2008	2008	TR	TR_REWET	0.739622	0.252635	21.4607	0.414736	0.255547	0.491272	0.763374	5.89506	0.699295	7.16667	0.516667	22.6323	2.07532	0.753086	0.246914	0.975309	0.0246914	0.209877	0.00617284	0.759259	0.913919	0.105508	1.87037	0.435185	81.0292	0.0308642	0	0	0.962963	0.734568	1	0.104938	0.771605	0.950617	0.0246914	0.191358	4.55556	0.711111	0.0123457	0.123457	0.864198	0	0	0	1	0
TR_82_1995	1995	TR	TR_BEFORE	0.301841	0.118843	25.2675	0.472793	0.210664	0.385639	0.864829	5.17323	0.596175	6.8622	0.48622	25.6371	3.03554	0.996063	0.00393701	1	0	0.0354331	0	0.964567	1.54994	0.154418	2.0315	0.515748	75.4923	0.00393701	0	0	0.996063	0.811024	0.996063	0.173228	0.929134	0.992126	0.015748	0.0826772	4.92095	0.78419	0	0.65748	0.34252	0	0	0	1	0
TR_88_2008	2008	TR	TR_REWET	0.531619	0.197613	16.8609	0.344318	0.271678	0.529239	0.860892	5.95276	0.707537	6.37008	0.437008	18.1386	1.83927	0.88189	0.11811	1	0	0.0393701	0	0.96063	0.855904	0.107988	2.03175	0.515873	90.7443	0	0	0	0.952756	0.80315	1	0.0787402	0.740157	0.968504	0.0314961	0.700787	4.54331	0.708661	0.00787402	0.0708661	0.92126	0	0	0	1	0
TR_89_1995	1995	TR	TR_BEFORE	0.505683	0.174296	24.6217	0.464286	0.22501	0.419403	0.87846	5.45126	0.635895	6.93478	0.493478	24.5392	2.58825	1	0	1	0	0.0144404	0	0.98556	1.26556	0.134296	2.1444	0.572202	49.7833	0	0	0	0.98556	0.902527	0.98556	0.0830325	0.913357	0.98556	0.0144404	0.198556	4.92674	0.785348	0	0.465704	0.534296	0	0	0	1	0
TR_9_2008	2008	TR	TR_REWET	0.34222	0.135236	28.6097	0.508019	0.230441	0.432184	0.850949	5.64228	0.663182	7.09091	0.509091	25.9837	2.42531	1	0	0.98374	0.0162602	0.296748	0.00406504	0.699187	0.89229	0.100876	2.17742	0.58871	54.2956	0.0121951	0	0	0.995935	0.650407	1	0.097561	0.650407	1	0.0162602	0.268293	4.4065	0.681301	0	0.292683	0.707317	0	0	0	1	0
TR_95_2008	2008	TR	TR_REWET	0.59502	0.215525	23.5484	0.432581	0.238473	0.451089	0.818363	5.81437	0.687767	6.87879	0.487879	24.2827	2.16049	0.976048	0.0239521	1	0	0.101796	0.00598802	0.886228	0.967933	0.109805	1.97403	0.487013	66.8088	0.0359281	0	0	0.94012	0.754491	0.994012	0.149701	0.706587	0.988024	0.149701	0.413174	4.59639	0.719277	0	0.233533	0.766467	0	0	0	1	0
TR_96_1995	1995	TR	TR_BEFORE	0.760012	0.264207	20.2976	0.371807	0.305129	0.607967	0.675799	5.61644	0.659491	8.00913	0.600913	27.2086	2.53854	0.995434	0.00456621	1	0	0.00456621	0.022831	0.972603	0.341487	0.0463793	1.98618	0.493088	64.9354	0.022831	0	0.00456621	0.589041	0.191781	0.986301	0.369863	0.557078	0.981735	0.00456621	0.182648	3.75463	0.550926	0.00913242	0.251142	0.730594	0.00913242	0	0	0.990868	0.00913242
UL_A1_2010	2010	UL	UL_REWET	0.442752	0.164597	21.4817	0.389503	0.286945	0.56517	0.666667	5.27523	0.610747	9.10092	0.710092	17.6887	2.0229	1	0	1	0	0.146789	0.100917	0.752294	2.4065	0.16807	1.26606	0.133028	74.2464	0	0	0	0.477064	0.165138	0.853211	0	0	0.899083	0.311927	0.165138	2.3945	0.278899	0.376147	0.311927	0.165138	0	0.588869	0.0197487	1	0
UL_A1a_2010	2010	UL	UL_REWET	0.623316	0.220476	11.6832	0.242069	0.34073	0.691755	0.67803	5.33673	0.619534	9.16495	0.716495	17.272	1.30942	0.938776	0.0612245	0.897959	0.102041	0.489796	0.173469	0.336735	1.52065	0.134609	1.42857	0.214286	80.0679	0	0	0	0.0408163	0.0816327	0.510204	0	0	0.642857	0.0204082	0	1.27551	0.055102	0.377551	0.0306122	0	0	0.798403	0.00598802	1	0
UL_A1b_2010	2010	UL	UL_REWET	0.628269	0.22586	14.1648	0.289354	0.326779	0.658922	0.705128	5.5	0.642857	9.08	0.708	17.2925	1.81267	1	0	0.961538	0	0.0769231	0.346154	0.576923	3.7484	0.239138	1.34615	0.173077	70.0382	0	0	0	0.0769231	0.0769231	0.961538	0	0	0.615385	0	0.0769231	1.73077	0.146154	0.846154	0.0384615	0.0384615	0	0.628931	0.0691824	1	0
UL_A2_2010	2010	UL	UL_REWET	0.896452	0.281533	11.826	0.249555	0.351261	0.716541	0.685792	4.9	0.557143	8.94258	0.694258	20.3101	1.06927	1	0	0.485714	0.419048	0.342857	0.190476	0.466667	1.12257	0.12572	1.92574	0.462871	41.572	0.00476191	0	0	0.00952381	0.0142857	0.666667	0.00476191	0	0.504762	0	0.00952381	1.2402	0.0480392	0.219048	0.00952381	0.00952381	0	0.623311	0.00506757	1	0
UL_A2a_2010	2010	UL	UL_REWET	0.865779	0.277587	11.9379	0.254934	0.352443	0.719323	0.666667	5.03896	0.576994	8.85714	0.685714	19.8189	1.05899	1	0	0.454545	0.363636	0.363636	0.227273	0.409091	1.14135	0.125307	1.77273	0.386364	52.1469	0.00649351	0	0	0	0.00649351	0.636364	0.00649351	0	0.590909	0	0	1.24675	0.0493506	0.266234	0.00649351	0	0	0.702899	0.00181159	1	0
UL_A2b_2010	2010	UL	UL_REWET	1.08097	0.333677	11.5794	0.250467	0.33283	0.673163	0.678363	4.76991	0.538559	9.21239	0.721239	21.0094	1.38967	1	0	0.504425	0.495575	0.115044	0.230088	0.654867	2.14757	0.183339	2.21429	0.607143	85.9727	0	0	0	0	0	0.876106	0	0	0.274336	0	0	1.17117	0.0342342	0.389381	0	0	0	0.545455	0	1	0
UL_A3_2010	2010	UL	UL_REWET	0.344545	0.132373	12.353	0.257095	0.35536	0.726188	0.666667	5.09091	0.584416	9	0.7	15.3877	1.13993	1	0	1	0	0.363636	0.454545	0.181818	1.44275	0.122038	1.04545	0.0227273	81.6447	0.0454545	0	0	0	0.0454545	0.636364	0.0454545	0	0.954545	0	0	1.72727	0.145455	0.590909	0.0454545	0	0	0.833684	0.0736842	1	0
UL_A3a_2010	2010	UL	UL_REWET	0.414275	0.153262	12.1509	0.249031	0.360569	0.738448	0.724638	5.15942	0.594203	8.71014	0.671014	16.0491	1.35668	1	0	1	0	0.231884	0.318841	0.449275	2.64683	0.177859	1.04348	0.0217391	83.6745	0.0434783	0	0	0.0869565	0.130435	0.797101	0.0434783	0	0.84058	0	0.057971	2	0.2	0.724638	0.0434783	0	0	0.693161	0.101664	1	0
UL_A3b_2010	2010	UL	UL_REWET	0.401667	0.155512	12.3427	0.259903	0.372931	0.767542	0.777778	5.31746	0.61678	7.65079	0.565079	16.5152	1.05557	1	0	1	0	0.714286	0.15873	0.126984	1.02681	0.0904558	1.03279	0.0163934	76.6983	0.031746	0	0	0	0.031746	0.333333	0.031746	0	0.968254	0	0.015873	1.39683	0.0793651	0.253968	0.031746	0	0	0.478516	0.320312	1	0
UL_A4_2010	2010	UL	UL_REWET	0.5525	0.195118	7.9326	0.146798	0.38087	0.786227	0.673684	3.90909	0.415584	8.92727	0.692727	18.115	1.38179	0.454545	0.545455	0.863636	0.136364	0.254545	0.0272727	0.718182	0.973947	0.110239	1.91837	0.459184	87.07	0	0	0	0	0.545455	0.854545	0	0	0.318182	0	0	1.71818	0.143636	0.609091	0	0	0	0.4325	0.015	1	0
UL_A4a_2010	2010	UL	UL_REWET	0.757415	0.246625	9.63294	0.195136	0.363272	0.74481	0.699519	4.44539	0.492199	8.94881	0.694881	19.3651	1.25528	0.761092	0.238908	0.709898	0.290102	0.232082	0.0767918	0.691126	1.50128	0.139575	1.82765	0.413823	51.874	0.00853242	0	0	0.0511945	0.298635	0.769625	0.00853242	0	0.40273	0	0.0102389	1.5525	0.110499	0.469283	0.00853242	0	0	0.559223	0.00733407	1	0
UL_A4b_2010	2010	UL	UL_REWET	0.405556	0.151466	9.46394	0.196937	0.379021	0.781874	0.666667	5.11111	0.587302	9	0.7	15.962	0.960158	0.944444	0.0555556	0.944444	0.0555556	0.694444	0.166667	0.138889	0.678512	0.0804567	1.23077	0.115385	74.7904	0	0	0	0	0.0555556	0.583333	0	0	0.888889	0	0	1.52778	0.105556	0.25	0	0	0	0.687612	0.0179533	1	0
UL_A5_2010	2010	UL	UL_REWET	0.390309	0.151727	13.9628	0.247648	0.343066	0.697254	0.728395	4.87654	0.553792	8.44444	0.644444	16.2821	1.36658	0.703704	0.296296	1	0	0.432099	0	0.567901	0.950979	0.0904666	1.44444	0.222222	81.4985	0.148148	0	0	0.0493827	0.493827	0.580247	0.148148	0	0.506173	0	0.0123457	1.92593	0.185185	0.419753	0.148148	0	0	0.612663	0.230912	1	0
UL_A5a_2010	2010	UL	UL_REWET	0.246543	0.100006	11.5441	0.204112	0.36363	0.745652	0.775	4.74074	0.534392	8.74684	0.674684	16.2247	1.21386	0.925926	0.0740741	0.987654	0.0123457	0.518519	0.0246914	0.45679	0.501857	0.0593441	1.36735	0.183673	51.4673	0.0987654	0	0	0.271605	0.419753	0.950617	0.0987654	0	0.567901	0.0246914	0.0740741	2.40741	0.281481	0.37037	0.0987654	0	0	0.699083	0.148624	1	0
UL_A5b_2010	2010	UL	UL_REWET	0.84446	0.265892	9.88621	0.199973	0.36416	0.7469	0.704082	4.37037	0.481481	8.75926	0.675926	19.9802	1.16655	0.802469	0.197531	0.598765	0.395062	0.277778	0.0493827	0.67284	1.18203	0.124332	2.08667	0.543333	63.4657	0.0185185	0	0	0.0123457	0.228395	0.814815	0.0185185	0	0.382716	0	0.0185185	1.47531	0.0950617	0.308642	0.0185185	0	0	0.530957	0.0900563	1	0
UL_B1_2010	2010	UL	UL_REWET	0.539956	0.202982	18.1761	0.357844	0.271118	0.527921	0.69037	5.20889	0.60127	9.40889	0.740889	17.4351	2.05263	0.902222	0.0977778	1	0	0.142222	0.604444	0.253333	1.28336	0.13997	1.70667	0.353333	70.9097	0.142222	0	0	0.173333	0.173333	0.955556	0	0	0.182222	0	0.00444444	1.62667	0.125333	0.711111	0.142222	0.102222	0	0.00425532	0.0382979	1	0
UL_B1a_2010	2010	UL	UL_REWET	0.415278	0.159699	19.2572	0.355232	0.295143	0.584465	0.666667	5.08333	0.583333	9.16667	0.716667	16.3911	1.52122	0.990741	0.00925926	1	0	0.305556	0.37037	0.324074	1.01832	0.112066	1.2037	0.101852	81.5807	0.185185	0	0	0.111111	0.0185185	0.703704	0	0	0.62963	0.0925926	0.00925926	1.64815	0.12963	0.407407	0.277778	0.0185185	0	0.751445	0.00192678	1	0
UL_B1b_2010	2010	UL	UL_REWET	0.5674	0.211285	18.0525	0.360302	0.291452	0.575778	0.698667	5.376	0.625143	8.872	0.6872	17.1135	1.89052	0.872	0.128	1	0	0.224	0.52	0.256	1.88221	0.162411	1.64	0.32	64.756	0.128	0	0	0.128	0.128	0.904	0	0	0.36	0	0	1.648	0.1296	0.648	0.128	0.128	0	0	0.2	1	0
UL_B2_2010	2010	UL	UL_REWET	0.502179	0.189792	12.5075	0.268296	0.381445	0.78758	0.837607	5.46154	0.637363	6.96753	0.496753	17.3711	1.11139	1	0	0.99359	0	0.75641	0.025641	0.217949	1.71763	0.120417	1.01282	0.00641026	49.8892	0	0	0	0	0	0.25641	0	0	0.967949	0	0.0128205	1.22436	0.0448718	0.230769	0.0128205	0	0	0.574733	0.122776	1	0
UL_B2a_2010	2010	UL	UL_REWET	0.430635	0.167948	13.9524	0.295291	0.379182	0.782254	0.891344	5.22652	0.603788	6.23464	0.423464	18.0543	1.06251	0.98895	0.0110497	1	0	0.861878	0.0110497	0.127072	0.75724	0.0703693	1.01117	0.00558659	57.4924	0	0	0	0.0497238	0.00552486	0.127072	0	0	0.977901	0.0441989	0.00552486	1.17318	0.0346369	0.0773481	0.0441989	0.00552486	0.0110497	0.512887	0.0154639	1	0
UL_B2b_2010	2010	UL	UL_REWET	0.519118	0.196167	11.9318	0.256091	0.367871	0.755632	0.666667	5.76471	0.680672	8.76471	0.676471	15.6346	1.05281	1	0	0.764706	0	0.588235	0.235294	0.176471	1.71647	0.135971	1	0	82.5275	0	0	0	0	0	0.411765	0	0	1	0	0	1.41176	0.0823529	0.411765	0	0	0	0.653277	0.179704	1	0
UL_B3_2010	2010	UL	UL_REWET	0.468525	0.179183	17.9175	0.371357	0.38055	0.785474	0.67033	6.80874	0.82982	7.28415	0.528415	13.3661	0.807895	0.169399	0.830601	0.994536	0.00546448	0.84153	0	0.15847	1.69143	0.143877	1.84153	0.420765	66.4462	0	0	0	0.830601	0.830601	1	0	0	0.994536	0	0.010929	3.65574	0.531148	0.153005	0	0.830601	0	0	0.00471698	1	0
UL_B3a_2010	2010	UL	UL_REWET	0.484686	0.180407	18.7059	0.386459	0.377551	0.778415	0.666667	6.77487	0.824981	7.15707	0.515707	13.6152	0.691743	0.078534	0.921466	0.926702	0.0732984	0.926702	0	0.0732984	0.762397	0.104339	2.06806	0.534031	66.6716	0	0	0	0.921466	0.921466	0.994764	0	0	0.926702	0	0	3.7644	0.55288	0	0	0.921466	0	0.0851064	0	1	0
UL_B3b_2010	2010	UL	UL_REWET	0.367405	0.145336	17.0382	0.343685	0.367888	0.755672	0.780591	5.77215	0.681736	7.06757	0.506757	14.9433	0.758833	0.594937	0.405063	0.987342	0	0.772152	0.177215	0.0506329	0.529982	0.0766517	1.42857	0.214286	58.3414	0	0	0	0.417722	0.405063	0.620253	0	0	0.924051	0.0126582	0.0126582	2.42857	0.285714	0.151899	0.0506329	0.405063	0.0253165	0	0.629283	1	0
UL_B4_2010	2010	UL	UL_REWET	0.395643	0.156928	13.9361	0.293329	0.379721	0.783523	0.92381	5.18571	0.597959	6.04286	0.404286	17.8717	1.06755	1	0	1	0	0.914286	0.0142857	0.0714286	0.27436	0.0437684	1.05714	0.0285714	89.5792	0.0428571	0	0	0.0285714	0.0714286	0.0857143	0.0428571	0	0.914286	0	0	1.18571	0.0371429	0.0428571	0.0428571	0	0	0.406048	0.267819	1	0
UL_B4a_2010	2010	UL	UL_REWET	0.320424	0.128304	11.6311	0.25122	0.401523	0.834835	0.926554	4.94915	0.564165	5.64407	0.364407	16.2549	1.05727	1	0	1	0	0.830508	0.135593	0.0338983	0.540932	0.0604998	1	0	73.3934	0	0	0	0	0	0.40678	0	0	1	0	0.237288	1.40678	0.0813559	0.169492	0	0	0	0.442822	0.352798	1	0
UL_B4b_2010	2010	UL	UL_REWET	0.409526	0.161988	12.3873	0.268371	0.387782	0.802496	0.880779	5.28467	0.612096	6.44526	0.444526	17.4644	1.00313	1	0	1	0	0.978102	0.0145985	0.00729927	0.300441	0.0475483	1.02326	0.0116279	67.4415	0.00729927	0	0	0	0.00729927	0.080292	0.00729927	0	0.978102	0	0	1.08029	0.0160584	0.0145985	0.00729927	0	0	0.419492	0.197034	1	0
UL_B5_2010	2010	UL	UL_REWET	0.347633	0.139429	8.15132	0.155414	0.390271	0.808353	0.668639	4.77515	0.539307	8.98225	0.698225	15.7562	1.10383	0.715976	0.284024	1	0	0.710059	0	0.289941	0.455048	0.0671474	1.46154	0.230769	55.5368	0	0	0	0	0.289941	0.662722	0	0	0.710059	0	0	1.66272	0.132544	0.284024	0	0	0.00591716	0.506596	0.0158311	1	0
UL_B5a_2010	2010	UL	UL_REWET	0.3856	0.152706	12.0067	0.261406	0.38079	0.786038	0.829333	5.128	0.589714	7.072	0.5072	17.3065	1.03045	0.968	0.032	1	0	0.8	0.16	0.04	0.398903	0.0603733	1.04839	0.0241935	57.3307	0	0	0	0	0.04	0.192	0	0	0.944	0	0	1.176	0.0352	0.192	0	0	0.008	0.556604	0.0636792	1	0
UL_B5b_2010	2010	UL	UL_REWET	0.386841	0.153381	12.7239	0.27297	0.370614	0.762088	0.82716	5.26984	0.609977	7.0582	0.50582	17.5708	1.13539	0.994709	0.005291	1	0	0.84127	0.0846561	0.0740741	0.50619	0.0674512	1.07407	0.037037	89.1473	0.005291	0	0	0	0.010582	0.174603	0.005291	0	0.989418	0	0.015873	1.18519	0.037037	0.0899471	0.0687831	0	0	0.266094	0.216738	1	0
UL_C1_2010	2010	UL	UL_REWET	1.33167	0.390776	10.4258	0.225766	0.345116	0.702077	0.69697	4.31373	0.473389	9.03922	0.703922	23.3594	1.09309	1	0	0.215686	0.784314	0.0784314	0.0588235	0.862745	1.59722	0.162794	2.60784	0.803922	73.1119	0	0	0	0.0196078	0.0196078	0.921569	0	0	0.156863	0	0	1.11765	0.0235294	0.137255	0	0	0	0.572954	0.0142349	1	0
UL_C1a_2010	2010	UL	UL_REWET	1.29844	0.384681	10.9184	0.236677	0.33798	0.685283	0.672619	4.40865	0.486951	9.11538	0.711538	22.8857	1.20452	1	0	0.269231	0.730769	0.0673077	0.125	0.807692	1.72852	0.169756	2.57692	0.788462	70.2707	0	0	0	0	0	0.927885	0	0	0.149038	0	0	1.08213	0.0164251	0.201923	0	0	0	0.353222	0.052506	1	0
UL_C1b_2010	2010	UL	UL_REWET	1.15002	0.350311	12.3092	0.266963	0.306854	0.612026	0.673267	4.42324	0.489034	9.39834	0.739834	22.0696	1.58392	1	0	0.419087	0.580913	0.00414938	0.39834	0.59751	1.338	0.15524	2.56017	0.780083	69.74	0	0	0	0.00829875	0.00829875	0.995851	0	0	0.0124481	0	0	1.0249	0.00497925	0.414938	0	0	0	0.305344	0	1	0
UL_C2_2010	2010	UL	UL_REWET	0.431645	0.163456	11.8686	0.25041	0.347978	0.708814	0.671111	5.38158	0.62594	9.03947	0.703947	15.7998	1.21915	1	0	0.986842	0.0131579	0.539474	0.342105	0.118421	1.11351	0.108732	1.15789	0.0789474	69.1243	0.0263158	0	0	0	0.0263158	0.473684	0.0263158	0	0.855263	0	0.0131579	1.40789	0.0815789	0.421053	0.0263158	0	0	0.68207	0.0887246	1	0
UL_C2a_2010	2010	UL	UL_REWET	0.443125	0.164104	15.2518	0.295625	0.349114	0.711487	0.75	5.75	0.678571	8.6875	0.66875	15.0753	1.2463	1	0	1	0	0.4375	0.1875	0.375	2.52744	0.174641	1.09375	0.046875	63.398	0.09375	0	0	0	0.09375	0.4375	0.09375	0	0.71875	0	0.0625	1.76923	0.153846	0.46875	0.09375	0	0	0.608782	0.207585	1	0
UL_C2b_2010	2010	UL	UL_REWET	0.501163	0.191883	10.7229	0.231403	0.355072	0.725509	0.666667	5.88372	0.697674	9.06977	0.706977	15.6272	1.08122	1	0	0.976744	0	0.837209	0.116279	0.0465116	0.852279	0.0937686	1.09302	0.0465116	51.5715	0	0	0	0	0	0.162791	0	0	0.906977	0	0	1.06977	0.0139535	0.162791	0	0	0	0.308642	0.558025	1	0
UL_C3_2010	2010	UL	UL_REWET	1.14791	0.33882	9.92056	0.212191	0.357435	0.73107	0.828829	4.32479	0.474969	8.48718	0.648718	22.0986	1.03292	1	0	0.316239	0.683761	0.205128	0.0512821	0.74359	1.131	0.13308	2.36752	0.683761	70.6259	0	0	0	0.0512821	0.0512821	0.897436	0	0	0.264957	0	0.102564	1.26496	0.0529915	0.111111	0	0	0	0.387337	0.372439	1	0
UL_C3a_2010	2010	UL	UL_REWET	1.09423	0.331714	11.5271	0.251746	0.360526	0.738346	0.945148	4.43077	0.49011	7.68718	0.568718	22.3322	1.06358	1	0	0.405128	0.594872	0.364103	0.0410256	0.594872	0.950197	0.115446	2.23077	0.615385	71.8167	0	0	0	0	0	0.635897	0	0	0.364103	0	0	1	0	0.0410256	0	0	0	0.458554	0.162257	1	0
UL_C3b_2010	2010	UL	UL_REWET	0.408962	0.161828	8.59568	0.158984	0.379332	0.782608	0.742138	3.70755	0.386792	8.17925	0.617925	17.722	1.57915	0.339623	0.660377	1	0	0.254717	0.0754717	0.669811	0.677014	0.0932274	1.73585	0.367925	55.2251	0	0	0	0.00943396	0.669811	0.773585	0	0	0.254717	0	0.0283019	1.70755	0.141509	0.745283	0	0	0	0.00298507	0.364179	1	0
UL_C4_2010	2010	UL	UL_REWET	0.833225	0.256323	9.24854	0.188796	0.370194	0.761101	0.716846	4.59172	0.513102	9	0.7	19.832	0.976989	1	0	0.550296	0.449704	0.461538	0	0.538462	0.765612	0.0960118	2.4486	0.724299	94.2148	0.00591716	0	0	0.0946746	0.100592	0.905325	0.00591716	0	0.461538	0	0.0118343	1.57396	0.114793	0.0828402	0.00591716	0	0	0.626459	0.0428016	1	0
UL_C4a_2010	2010	UL	UL_REWET	0.562419	0.183275	12.3374	0.259115	0.347375	0.707396	0.757835	4.59355	0.513364	8.5871	0.65871	20.3132	1.08298	1	0	0.63871	0.245161	0.270968	0.36129	0.367742	0.726075	0.0965188	1.50968	0.254839	86.1018	0.0193548	0	0	0.103226	0.122581	0.729032	0.0193548	0	0.632258	0	0	1.62581	0.125161	0.464516	0.0193548	0	0	0.675052	0	1	0
UL_C4b_2010	2010	UL	UL_REWET	0.598377	0.206157	11.6939	0.25121	0.373561	0.769024	0.921409	4.84768	0.549669	7.05298	0.505298	19.4598	1.0829	1	0	0.81457	0.18543	0.662252	0.013245	0.324503	0.514346	0.0705637	1.39597	0.197987	79.1221	0.00662252	0	0	0.13245	0.139073	0.350993	0.00662252	0	0.662252	0	0	1.29801	0.0596026	0.145695	0.00662252	0	0	0.591418	0.126866	1	0
UL_C5_2010	2010	UL	UL_REWET	0.319692	0.124722	12.7315	0.24148	0.353316	0.721378	0.899471	4.87692	0.553846	7.55385	0.555385	17.4479	1.23502	1	0	0.969231	0.0307692	0.538462	0	0.461538	0.357228	0.0543287	1.16129	0.0806452	90.6405	0.0923077	0	0	0.338462	0.430769	0.6	0.0923077	0	0.538462	0	0.0923077	2.09231	0.218462	0.338462	0.0923077	0	0	0.562399	0.291734	1	0
UL_C5a_2010	2010	UL	UL_REWET	0.649911	0.21311	11.9246	0.239543	0.356116	0.727968	0.837398	4.83929	0.548469	8.01786	0.601786	18.939	1.09856	1	0	0.732143	0.267857	0.5	0.0357143	0.464286	0.625872	0.0830005	1.61111	0.305556	77.6809	0.0535714	0	0	0.142857	0.196429	0.589286	0.0535714	0	0.535714	0	0.0535714	1.57143	0.114286	0.178571	0.0535714	0	0	0.620915	0.183007	1	0
UL_C5b_2010	2010	UL	UL_REWET	1.1542	0.340485	9.63014	0.203207	0.360682	0.738713	0.681159	4.26667	0.466667	9	0.7	22.2344	0.988145	0.973333	0.0266667	0.306667	0.693333	0.24	0.0266667	0.733333	1.05623	0.1273	2.7377	0.868852	73.7384	0	0	0	0.0133333	0.04	0.946667	0	0	0.266667	0	0	1.26667	0.0533333	0.0666667	0	0	0	0.62614	0.0547112	1	0
UL_D1_2010	2010	UL	UL_REWET	0.83157	0.256834	15.0043	0.30326	0.350132	0.713883	0.874396	5.31405	0.616293	7.91736	0.591736	18.017	1.17992	1	0	0.570248	0.429752	0.181818	0.0826446	0.735537	1.09964	0.133251	2.35714	0.678571	64.4832	0	0	0	0	0.305785	0.561983	0	0	0.181818	0	0.0495868	1.04959	0.00991735	0.0826446	0	0	0.305785	0.00327869	0.00655738	1	0
UL_D1a_2010	2010	UL	UL_REWET	0.61277	0.196778	17.2612	0.340288	0.35635	0.728517	0.90566	5.77703	0.682432	7.46622	0.546622	15.8195	1.17396	1	0	0.716216	0.283784	0.182432	0.0540541	0.763514	1.00235	0.1231	2.24324	0.621622	62.4672	0	0	0	0.00675676	0.47973	0.405405	0	0	0.182432	0	0.0337838	1.07432	0.0148649	0.0608108	0	0	0.472973	0	0.00224719	1	0
UL_D1b_2010	2010	UL	UL_REWET	1.02526	0.312235	9.87992	0.210363	0.350964	0.715842	0.787302	4.58798	0.512569	8.96137	0.696137	21.4312	1.05716	1	0	0.446352	0.549356	0.27897	0.00429184	0.716738	1.02022	0.122583	2.10345	0.551724	84.4046	0	0	0	0.154506	0.158798	0.72103	0	0	0.291845	0	0.00429184	1.32618	0.0652361	0.167382	0	0	0.00429184	0.00649351	0.0357143	1	0
UL_D2_2010	2010	UL	UL_REWET	0.53356	0.180269	14.5989	0.27792	0.369374	0.75917	0.84022	5.03974	0.577105	7.78451	0.578451	16.2313	1.29088	0.708609	0.291391	0.801325	0.198675	0.125828	0	0.874172	0.886574	0.114341	2.12105	0.560526	78.5899	0	0	0	0.0298013	0.675497	0.536424	0	0	0.125828	0.0165563	0.0331126	1.36755	0.0735099	0.304636	0	0	0.370861	0.159204	0.0124378	1	0
UL_D2a_2010	2010	UL	UL_REWET	0.678134	0.226519	12.346	0.258531	0.366628	0.752708	0.78858	5.47535	0.639336	8.03169	0.603169	17.4815	0.999374	1	0	0.760563	0.239437	0.609155	0	0.390845	0.80408	0.095717	1.55738	0.278689	60.1999	0	0	0	0.00704225	0.133803	0.288732	0	0	0.626761	0	0.0105634	1.05634	0.0112676	0.0246479	0	0	0.126761	0.435088	0.045614	1	0
UL_D2b_2010	2010	UL	UL_REWET	0.323531	0.128653	14.973	0.297284	0.370033	0.760722	0.825	6.075	0.725	7.64331	0.564331	13.7684	1.11336	1	0	1	0	0.5625	0.025	0.4125	0.699241	0.0795771	1.07143	0.0357143	53.7571	0	0	0	0.06875	0.3875	0.2375	0	0	0.5875	0.01875	0.0875	1.28125	0.05625	0.1	0	0	0.3375	0.213115	0.102459	1	0
UL_D3_2010	2010	UL	UL_REWET	0.645443	0.215105	13.6259	0.290493	0.369884	0.76037	0.927778	4.88608	0.555154	7.20253	0.520253	19.8996	1.04513	1	0	0.759494	0.240506	0.582278	0.170886	0.246835	0.773028	0.0951064	1.51266	0.256329	70.7212	0.00632911	0	0	0	0.00632911	0.278481	0.00632911	0	0.588608	0	0	1.02941	0.00588235	0.170886	0.00632911	0	0	0.56654	0.0760456	1	0
UL_D3a_2010	2010	UL	UL_REWET	0.408966	0.161485	13.3104	0.291743	0.381794	0.788402	0.95977	4.96552	0.566502	5.7069	0.37069	18.4064	1.21147	1	0	1	0	0.844828	0.12069	0.0344828	0.348293	0.05147	1.12069	0.0603448	87.812	0	0	0	0.0344828	0.0344828	0.189655	0	0	0.844828	0	0.0344828	1.10345	0.0206897	0.155172	0	0	0	0.201117	0.560521	1	0
UL_D3b_2010	2010	UL	UL_REWET	0.693235	0.222224	11.9178	0.230009	0.347057	0.706647	0.809524	4.92157	0.560224	8.31373	0.631373	18.2825	1.12536	1	0	0.686275	0.313725	0.45098	0	0.54902	0.686754	0.0898419	1.70588	0.352941	74.3249	0.0784314	0	0	0.156863	0.235294	0.686275	0.0784314	0	0.45098	0	0.137255	1.68627	0.137255	0.156863	0.0784314	0	0	0.48249	0.258755	1	0
UL_D4_2010	2010	UL	UL_REWET	0.385786	0.139482	9.86085	0.198653	0.384047	0.793704	0.666667	5.02857	0.57551	8.94286	0.694286	15.9611	0.879776	0.971429	0.0285714	0.9	0.1	0.728571	0.157143	0.114286	0.460007	0.0654713	1.47222	0.236111	69.8083	0.0142857	0	0	0.0285714	0.0428571	0.785714	0.0142857	0	0.885714	0	0	1.77143	0.154286	0.157143	0.0142857	0.0285714	0	0.598361	0.0327869	1	0
UL_D4b_2010	2010	UL	UL_REWET	0.729153	0.242253	11.7529	0.248262	0.353539	0.721902	0.695652	5.42742	0.632488	8.54839	0.654839	17.4502	1.07047	0.887097	0.112903	0.741935	0.258065	0.637097	0.0967742	0.266129	0.781487	0.102126	1.73984	0.369919	46.1378	0.00806452	0	0	0.112903	0.120968	0.548387	0.00806452	0	0.637097	0	0.0645161	1.43548	0.0870968	0.0967742	0.00806452	0.112903	0	0.426877	0.256917	1	0
UL_D5_2010	2010	UL	UL_REWET	0.45397	0.164265	8.4548	0.165085	0.383825	0.793182	0.666667	4.50644	0.50092	9	0.7	16.9407	1.12853	0.725322	0.274678	0.896996	0.103004	0.540773	0.0815451	0.377682	0.582322	0.0808383	1.68712	0.343558	64.4461	0	0	0	0	0.274678	0.759657	0	0	0.622318	0	0	1.65665	0.13133	0.356223	0	0	0	0.476099	0.0764818	1	0
UL_D5a_2010	2010	UL	UL_REWET	0.731557	0.243291	12.5336	0.259285	0.35656	0.729012	0.666667	5.61749	0.659641	8.65027	0.665027	17.3269	0.920563	0.814208	0.185792	0.737705	0.262295	0.699454	0	0.300546	0.738785	0.0980472	1.7377	0.368852	42.8155	0.0273224	0	0	0.174863	0.213115	0.47541	0.0273224	0	0.699454	0	0	1.61749	0.123497	0.010929	0.0273224	0.174863	0	0.491704	0.156863	1	0
UL_D5b_2010	2010	UL	UL_REWET	0.414032	0.162926	8.4061	0.159162	0.370371	0.761517	0.688172	4.22581	0.460829	8.90323	0.690323	16.84	1.45772	0.483871	0.516129	1	0	0.354839	0.0967742	0.548387	0.676081	0.0943369	1.58065	0.290323	80.6027	0	0	0	0.0322581	0.548387	0.677419	0	0	0.387097	0	0.0322581	1.64516	0.129032	0.645161	0	0	0	0.375309	0.548148	1	0
UL_E1_2002	2002	UL	UL_BEFORE	0.709844	0.218144	16.0978	0.317305	0.364873	0.748578	0.982906	5.44271	0.634673	6.99479	0.499479	16.5044	1.14885	1	0	0.609375	0.390625	0.161458	0.0260417	0.8125	1.05378	0.127162	2.38393	0.691964	81.1629	0	0	0	0.00520833	0.421875	0.578125	0	0	0.161458	0	0.15625	1.16667	0.0333333	0.03125	0	0	0.416667	0.025641	0	1	0
UL_E2_2002	2002	UL	UL_BEFORE	0.387012	0.133892	16.8781	0.329438	0.373434	0.768725	0.94721	5.82031	0.688616	6.56863	0.456863	13.5432	1.17891	1	0	0.863281	0.136719	0.335938	0.0976562	0.566406	0.791797	0.0992465	1.55479	0.277397	59.9634	0	0	0	0.00390625	0.429688	0.414062	0	0	0.335938	0.00390625	0.238281	1.25726	0.0514523	0.0976562	0	0	0.429688	0.393519	0.0115741	1	0
UL_E3_2002	2002	UL	UL_BEFORE	0.583176	0.193114	9.13923	0.188362	0.377017	0.777158	0.876923	4.85882	0.551261	7.57143	0.557143	17.32	1.10009	1	0	0.764706	0.235294	0.576471	0	0.423529	0.621391	0.084162	1.48235	0.241176	70.3948	0	0	0	0.2	0.188235	0.717647	0	0	0.576471	0.0117647	0.294118	1.68235	0.136471	0.188235	0	0	0	0	0.00447427	1	0
UL_E4_2002	2002	UL	UL_BEFORE	0.527198	0.190947	18.3148	0.378849	0.376177	0.775181	0.666667	6.65934	0.808477	7.24176	0.524176	14.0802	0.705331	0.120879	0.879121	0.89011	0.10989	0.89011	0	0.10989	0.78488	0.106363	2.0989	0.549451	50.7006	0	0	0	0.879121	0.879121	0.989011	0	0	0.89011	0	0	3.63736	0.527473	0	0	0.879121	0	0.24359	0.0272436	1	0
UL_E5_2002	2002	UL	UL_BEFORE	0.496613	0.182596	14.4619	0.301248	0.374314	0.770797	0.701754	6.19355	0.741935	7.64516	0.564516	14.5889	0.847154	0.516129	0.483871	0.919355	0.0806452	0.887097	0.016129	0.0967742	0.656977	0.0914627	1.66129	0.330645	55.7764	0	0	0	0.5	0.5	0.677419	0	0	0.887097	0	0.0806452	2.56452	0.312903	0.0322581	0	0.483871	0	0.611268	0.197183	1	0
UL_F1_2002	2002	UL	UL_BEFORE	0.200756	0.0803864	22.3817	0.424995	0.36569	0.7505	1	6.57983	0.797119	6.22689	0.422689	11.7271	1.2278	1	0	0.966387	0.0336134	0.0504202	0.00840336	0.941176	0.660623	0.0871743	1.42105	0.210526	69.1574	0	0	0	0.0672269	0.907563	0.151261	0	0	0.0504202	0	0.0504202	1.18644	0.0372881	0.0756303	0	0	0.840336	0	0	1	0
UL_F2_2002	2002	UL	UL_BEFORE	0.153983	0.0678224	24.0551	0.455774	0.364454	0.74759	0.998602	6.84486	0.834981	6.13983	0.413983	11.0606	1.2333	1	0	1	0	0.0146751	0	0.985325	0.398148	0.0617377	1.2	0.1	51.8164	0	0	0	0.0524109	0.985325	0.0566038	0	0	0.0146751	0.0104822	0.0104822	1.10901	0.0218029	0.0419287	0	0	0.943396	0	0.0103734	1	0
UL_F3_2002	2002	UL	UL_BEFORE	0.338558	0.117471	21.007	0.402374	0.370115	0.760914	0.996837	6.35585	0.765121	6.23618	0.423618	12.6705	1.18113	1	0	0.868204	0.131796	0.123558	0	0.876442	0.842719	0.104984	2.0828	0.541401	86.2969	0	0	0	0.0197694	0.744646	0.250412	0	0	0.123558	0.0164745	0.115321	1.13839	0.0276771	0.00329489	0	0	0.741351	0.330756	0.0274914	1	0
UL_F4_2002	2002	UL	UL_BEFORE	1.3721	0.399817	11.0866	0.232407	0.343231	0.697642	0.666667	4.33702	0.476717	9	0.7	23.3244	1.04356	1	0	0.171271	0.828729	0.0883978	0	0.911602	1.56731	0.160153	2.69444	0.847222	80.2425	0.0276243	0	0	0	0.0276243	0.917127	0.0276243	0	0.143646	0	0	1.14365	0.0287293	0.0552486	0.0276243	0	0	0.449102	0.10978	1	0
UL_F5_2002	2002	UL	UL_BEFORE	0.408065	0.161028	18.6075	0.381845	0.369232	0.758837	0.666667	6.7803	0.825758	7.33333	0.533333	13.5226	0.800127	0.166667	0.833333	0.992424	0.00757576	0.94697	0	0.0530303	0.761694	0.101895	1.89394	0.44697	83.6048	0.00757576	0	0	0.833333	0.840909	0.886364	0.00757576	0	0.984848	0	0	3.56061	0.512121	0	0.0454545	0.833333	0	0.51875	0.034375	1	0
UL_G1_2002	2002	UL	UL_BEFORE	0.181922	0.0779655	22.0589	0.423085	0.374943	0.772278	0.954233	6.53318	0.790454	5.91139	0.391139	11.7995	1.2537	0.93135	0.0686499	1	0	0.183066	0.0114416	0.805492	0.336581	0.0506689	1.59829	0.299145	43.7381	0	0	0	0.160183	0.732265	0.256293	0	0	0.251716	0.0915332	0.183066	1.41667	0.0833333	0.0114416	0.00457666	0.0686499	0.732265	0	0.00455581	1	0
UL_G2_2002	2002	UL	UL_BEFORE	0.151491	0.0667607	22.4097	0.424152	0.373167	0.768097	0.996764	6.66713	0.80959	5.79219	0.379219	10.787	1.22046	1	0	1	0	0.144244	0.00693481	0.848821	0.349058	0.0523897	1.05785	0.0289256	89.6372	0	0	0	0.0166436	0.846047	0.158114	0	0	0.151179	0.00277393	0.148405	1.18017	0.0360335	0.0138696	0.00277393	0.00693481	0.832178	0	0.29383	1	0
UL_G3_2002	2002	UL	UL_BEFORE	0.673954	0.219363	18.9318	0.366453	0.322141	0.648006	0.735654	5.48815	0.641164	8.62937	0.662937	21.3533	2.32263	1	0	0.72106	0.27894	0.0069735	0	0.993026	0.488469	0.0602606	2.27159	0.635793	64.1103	0	0	0	0.516039	0.627615	0.888424	0	0	0.578801	0	0.495119	2.61088	0.322176	0.027894	0.0027894	0.571827	0.111576	0	0	1	0
UL_G4_2002	2002	UL	UL_BEFORE	0.428908	0.158967	22.2151	0.425399	0.297975	0.59113	0.666667	5.78717	0.683881	9.0157	0.70157	21.3642	3.10494	1	0	0.921753	0.0782473	0.0469484	0.0156495	0.937402	0.339265	0.0380158	2.01721	0.508607	62.6488	0.00312989	0	0	0.788732	0.785603	0.953052	0	0	0.902973	0.00312989	0.782473	3.43349	0.486698	0.0266041	0.0344288	0.813772	0	0	0.0533333	1	0
UL_G5_2002	2002	UL	UL_BEFORE	0.447759	0.172822	18.8351	0.389858	0.367133	0.753896	0.673177	6.73946	0.819923	7.3908	0.53908	13.6837	0.85803	0.137931	0.862069	0.980843	0.0191571	0.862069	0.0957854	0.0421456	0.763663	0.104192	2.03448	0.517241	73.2951	0	0	0	0.8659	0.881226	1	0	0	0.885057	0.00383142	0	3.63218	0.526437	0.0957854	0.00383142	0.881226	0	0.0428571	0.025	1	0
UL_H1_2002	2002	UL	UL_BEFORE	0.602519	0.209423	18.3128	0.355906	0.352932	0.720474	0.831978	5.94815	0.706878	9.15672	0.715672	21.8812	1.8454	1	0	0.911111	0.0888889	0.118519	0.0222222	0.859259	0.582512	0.061492	2.18182	0.590909	83.8841	0	0	0	0.325926	0.614815	0.866667	0	0	0.859259	0.103704	0.251852	2.72727	0.345455	0.0518519	0.111111	0.607407	0.0222222	0	0.104575	1	0
UL_H2_2002	2002	UL	UL_BEFORE	0.568548	0.205945	18.5288	0.361708	0.34708	0.7067	0.780746	6.25543	0.750775	9.31313	0.731313	23.4353	2.35043	1	0	1	0	0.0033389	0	0.996661	0.115678	0.0191362	2.29313	0.646566	72.4324	0	0	0	0.450751	0.754591	0.993322	0	0	0.984975	0.033389	0.417362	3.1943	0.438861	0	0.0450751	0.951586	0.0033389	0	0.159441	1	0
UL_H3_2002	2002	UL	UL_BEFORE	0.435208	0.166738	21.2581	0.414515	0.275665	0.538623	0.591934	5.96085	0.708693	9.27363	0.727363	20.5998	2.59458	0.786477	0.213523	1	0	0.00711744	0.284698	0.708185	0.517192	0.0663323	2.05882	0.529412	95.93	0.0533808	0	0	0.352313	0.370107	0.733096	0	0	0.41637	0.0604982	0.284698	2.62621	0.325243	0.291815	0.13879	0.355872	0.213523	0.123457	0.182716	1	0
UL_H4_2002	2002	UL	UL_BEFORE	0.536629	0.18987	21.5946	0.414181	0.313083	0.626686	0.712707	5.87811	0.696873	9.14925	0.714925	22.0959	2.83645	1	0	0.900498	0.0995025	0.0373134	0.00497512	0.957711	0.514004	0.0499507	2.15672	0.578358	NA	0.0248756	0	0	0.659204	0.820896	1	0	0	0.863184	0.0248756	0.621891	3.36816	0.473632	0.0422886	0.0870647	0.771144	0	0	0.137339	1	0
UL_H5_2002	2002	UL	UL_BEFORE	0.544393	0.201458	17.5329	0.363168	0.389762	0.807155	0.782207	6.79896	0.828423	8.20635	0.620635	17.6433	1.08195	0.480069	0.519931	1	0	0.537262	0	0.462738	0.760858	0.0817547	2.26516	0.632582	45.7376	0.017331	0	0	0.592721	0.892548	1	0	0	1	0.0207972	0.0433276	3.5026	0.50052	0.0433276	0.0467938	0.892548	0	0	0.0236088	1	0
UL_I1_2010	2010	UL	UL_REWET	0.298333	0.117777	10.6449	0.214591	0.337817	0.684899	0.888889	4.25	0.464286	8.95833	0.695833	18.6235	1.34706	1	0	0.807692	0	0	0.384615	0.538462	0.488458	0.0719443	1	0	79.173	0	0	0	0.538462	0.538462	0.846154	0	0	0.269231	0	0	2.59091	0.318182	0.846154	0	0	0.0769231	0	0.28	0.923077	0
UL_I2_2010	2010	UL	UL_REWET	1.19935	0.351203	10.8591	0.225747	0.341907	0.694525	0.871795	4.10884	0.444121	9	0.7	23.8991	1.14208	1	0	0.265306	0.734694	0.0136054	0.0544218	0.931973	1.17411	0.138071	2.4966	0.748299	NA	0	0	0	0.176871	0.176871	0.986395	0	0	0.102041	0	0.0272109	1.44218	0.0884354	0.210884	0.0136054	0.0272109	0	0.723164	0	1	0
UL_I3_2010	2010	UL	UL_REWET	0.461931	0.166729	12.4269	0.263618	0.379596	0.78323	0.951852	4.84158	0.548798	6.66	0.466	18.7784	1.12201	0.960396	0.039604	0.871287	0.108911	0.584158	0.0594059	0.356436	0.527675	0.0686828	1.27835	0.139175	68.6115	0	0	0	0.247525	0.277228	0.465347	0	0	0.653465	0.00990099	0.0495049	1.64356	0.128713	0.267327	0	0.039604	0.039604	0.774704	0.0256917	1	0
UL_I4_2010	2010	UL	UL_REWET	0.925482	0.287996	15.0467	0.31515	0.364872	0.748574	0.694236	5.49799	0.64257	7.99177	0.599177	18.6758	0.843159	0.518072	0.481928	0.534137	0.465863	0.514056	0.0200803	0.465863	1.02381	0.127733	2.43775	0.718876	64.0458	0	0	0	0.506024	0.481928	0.97992	0	0	0.518072	0.0240964	0.0281125	2.52653	0.305306	0.0200803	0	0.481928	0	0.0364583	0.3125	1	0
UL_I5_2010	2010	UL	UL_REWET	0.658607	0.213941	16.5173	0.328625	0.366892	0.75333	0.868794	5.90984	0.701405	7.51639	0.551639	15.7008	1.24223	1	0	0.770492	0.229508	0.0737705	0.00819672	0.918033	3.84972	0.250013	1.8	0.4	47.7794	0	0	0	0	0.42623	0.540984	0	0	0.344262	0	0.0409836	1.31148	0.0622951	0.270492	0	0	0.42623	0.576547	0.019544	1	0
UL_J1_2010	2010	UL	UL_REWET	0.351059	0.120867	19.0907	0.384024	0.372052	0.765473	0.986928	5.08475	0.583535	8.54945	0.654945	18.0677	1.18532	1	0	0.864407	0.135593	0.271186	0.474576	0.254237	1.25096	0.140435	1.5566	0.278302	86.9206	0	0	0	0.245763	0.118644	0.389831	0	0	0.271186	0.228814	0.237288	1.95161	0.190323	0.491525	0	0	0.101695	0.183673	0.0714286	1	0
UL_J2_2010	2010	UL	UL_REWET	0.709399	0.220006	8.79082	0.178493	0.367313	0.754319	0.99705	4.26776	0.466823	7.69399	0.569399	19.6634	1.2103	1	0	0.61413	0.380435	0.26087	0.00543478	0.728261	0.76125	0.0980954	1.77049	0.385246	50	0	0	0	0.347826	0.347826	0.994565	0	0	0.26087	0	0.26087	1.96175	0.19235	0.353261	0	0	0	0	0.092233	0.994565	0
UL_J3_2010	2010	UL	UL_REWET	0.505513	0.189366	10.088	0.215044	0.374805	0.771953	0.700855	5.80769	0.686813	8.35948	0.635948	15.3429	1.12215	1	0	1	0	0.737179	0	0.262821	2.06119	0.145356	1	0	85.7538	0	0	0	0.0128205	0.0128205	0.397436	0	0	0.987179	0.0192308	0.115385	1.41026	0.0820513	0.24359	0.0192308	0	0	0	0.173077	0.980769	0.0192308
UL_J4_2010	2010	UL	UL_REWET	0.472333	0.178157	13.4826	0.287206	0.305337	0.608457	0.764444	5.01333	0.573333	8.34247	0.634247	16.0651	2.0452	1	0	0.993377	0	0.291391	0.688742	0.013245	1.00867	0.119945	1.72	0.36	67.1752	0	0	0	0.0264901	0	0.993377	0	0	0.304636	0.0264901	0.291391	1.33333	0.0666667	0.701987	0	0	0	0.102857	0.0228571	0.993377	0
UL_J5_2010	2010	UL	UL_REWET	NA	NA	NA	NA	NA	NA	NA	NA	NA	NA	NA	NA	NA	NA	NA	NA	NA	NA	NA	NA	NA	NA	NA	NA	76.6786	NA	NA	NA	NA	NA	NA	NA	NA	NA	NA	NA	NA	NA	NA	NA	NA	NA	0	0.421687	NA	NA
UL_K1_2010	2010	UL	UL_REWET	0.194505	0.0810288	19.3712	0.393751	0.369118	0.758568	0.992674	5.02198	0.574568	7.98795	0.598795	18.2952	1.1056	1	0	1	0	0.32967	0.659341	0.010989	1.33921	0.142984	1.08791	0.043956	89.0909	0	0	0	0.0879121	0	0.0989011	0	0	0.340659	0.0879121	0.0879121	1.54839	0.109677	0.67033	0	0	0	0.771186	0.0233051	1	0
UL_K2_2010	2010	UL	UL_REWET	0.240217	0.101629	17.4401	0.362751	0.439594	0.924437	0.991948	4.98551	0.569358	5	0.3	17.1052	1.28202	1	0	1	0	0.975845	0.0193237	0.00483092	0.3117	0.0470926	1.87923	0.439614	74.436	0	0	0	0.879227	0	1	0	0	1	0.879227	0.975845	2.87923	0.375845	0.0241546	0	0	0	0	0.0325581	1	0
UL_K3_2010	2010	UL	UL_REWET	0.1875	0.0807801	15.227	0.324921	0.402002	0.835963	0.833333	4.5	0.5	9	0.7	17.8	1.3	1	0	0.888889	0	0.444444	0.444444	0	0.469	0.0695864	1.5	0.25	52.6045	0	0	0	0.444444	0	0.888889	0	0	0.888889	0.444444	0.444444	2.5	0.3	0.444444	0	0	0	0	0.851351	0.888889	0
UL_K4_2010	2010	UL	UL_REWET	NA	NA	NA	NA	NA	NA	NA	NA	NA	NA	NA	NA	NA	1	0	0	0	0	0	0	NA	NA	NA	NA	86.7023	0	0	0	0	0	0	0	0	0	0	0	NA	NA	0	0	0	0	0	0.631579	0	0
UL_K5_2010	2010	UL	UL_REWET	NA	NA	NA	NA	NA	NA	NA	NA	NA	NA	NA	NA	NA	NA	NA	NA	NA	NA	NA	NA	NA	NA	NA	NA	72.014	NA	NA	NA	NA	NA	NA	NA	NA	NA	NA	NA	NA	NA	NA	NA	NA	NA	0	0.970588	NA	NA
UL_L1_2010	2010	UL	UL_REWET	0.171697	0.0739767	21.3579	0.405189	0.364653	0.74806	0.993884	6.44954	0.778506	6.40367	0.440367	12.1358	1.26385	1	0	0.964602	0	0.0442478	0	0.920354	0.991413	0.0916201	1	0	64.4488	0	0	0	0.141593	0.902655	0.20354	0	0	0.0619469	0	0.0442478	1.3578	0.0715596	0.159292	0	0	0.761062	0	0.384259	0.964602	0
UL_L2_2010	2010	UL	UL_REWET	0.192424	0.0776667	24.465	0.463952	0.363778	0.746001	1	6.90909	0.844156	6.09091	0.409091	10.9879	1.21576	1	0	0.969697	0.030303	0	0	1	1.36921	0.159946	3	1	69.2689	0	0	0	0	0.969697	0.030303	0	0	0	0	0	1	0	0	0	0	0.969697	0	0.0555556	1	0
UL_L3_2010	2010	UL	UL_REWET	0.741081	0.234887	9.61828	0.202957	0.374742	0.771804	0.75	4.86486	0.552124	8.18919	0.618919	18.1441	0.967357	1	0	0.648649	0.351351	0.567568	0.0810811	0.351351	0.741479	0.0961361	1.78788	0.393939	60.664	0	0	0	0	0	0.702703	0	0	0.648649	0	0.162162	1.35135	0.0702703	0.0810811	0	0	0	0.913753	0	1	0
UL_L4_2010	2010	UL	UL_REWET	NA	NA	NA	NA	NA	NA	NA	NA	NA	NA	NA	NA	NA	NA	NA	NA	NA	NA	NA	NA	NA	NA	NA	NA	71.3064	NA	NA	NA	NA	NA	NA	NA	NA	NA	NA	NA	NA	NA	NA	NA	NA	NA	0	0.117647	NA	NA
UL_L5_2010	2010	UL	UL_REWET	NA	NA	NA	NA	NA	NA	NA	NA	NA	NA	NA	NA	NA	1	0	0	0	0	0	0	NA	NA	NA	NA	79.2885	0	0	0	0	0	0	0	0	0	0	0	NA	NA	0	0	0	0	0	0.884615	0	0
UL_M1_2002	2002	UL	UL_BEFORE	0.162576	0.0703316	24.4288	0.463916	0.367648	0.755109	0.997465	6.88636	0.840909	6.02756	0.402756	10.9313	1.2272	0.996212	0.00378788	0.996212	0.00378788	0.0416667	0	0.958333	0.873551	0.0816933	1.92857	0.464286	60.71	0	0	0	0.0378788	0.950758	0.0530303	0	0	0.0454545	0.0378788	0.0416667	1.08712	0.0174242	0.00757576	0	0	0.94697	0	0.0753623	1	0
UL_M2_2002	2002	UL	UL_BEFORE	0.193819	0.0793569	21.217	0.405815	0.379133	0.78214	0.986216	6.46125	0.780179	5.875	0.3875	11.4024	1.20998	1	0	0.98155	0.0184502	0.206642	0.0184502	0.774908	0.865128	0.0814492	1.35211	0.176056	49.1283	0	0	0	0.0553506	0.738007	0.258303	0	0	0.243542	0.0553506	0.202952	1.2952	0.0590406	0.0369004	0	0	0.738007	0.352941	0.0395083	1	0
UL_M3_2002	2002	UL	UL_BEFORE	0.149438	0.0656082	8.78155	0.170768	0.427882	0.896871	0.985019	5	0.571429	4.50562	0.250562	10.9098	1.10009	1	0	1	0	0.921348	0.0786517	0	0.378337	0.055628	1	0	67.9469	0	0	0	0	0	0.921348	0	0	0.94382	0	0.898876	1.97619	0.195238	0.0786517	0	0	0	0.0706714	0.824499	1	0
UL_M4_2002	2002	UL	UL_BEFORE	0.372333	0.147078	9.92151	0.211627	0.365712	0.750552	0.7	5.4	0.628571	9	0.7	15.876	0.96932	1	0	1	0	0.733333	0.166667	0.1	0.481667	0.0724043	1	0	58.1869	0	0	0	0.1	0.1	0.333333	0	0	0.9	0	0	1.43333	0.0866667	0.266667	0	0	0	0.106101	0.0557029	1	0
UL_M5_2002	2002	UL	UL_BEFORE	0.215	0.0922864	7.81591	0.14948	0.342	0.694745	1	4	0.428571	9	0.7	20.5	1.5	1	0	1	0	0	0	1	0.45	0.0688895	1	0	62.2654	0	0	0	1	1	1	0	0	0	0	0	3	0.4	1	0	0	0	0	0.0511628	1	0
UL_N1_2002	2002	UL	UL_BEFORE	0.164773	0.0700044	8.12241	0.156564	0.428043	0.89725	0.996169	4.94318	0.563312	4.42045	0.242045	11.5178	1.12784	1	0	0.988636	0.0113636	0.909091	0.0113636	0.0795455	0.307209	0.0490353	1.02299	0.0114943	79.1089	0	0	0	0.0568182	0.0681818	0.988636	0	0	0.920455	0	0.909091	2.03409	0.206818	0.0681818	0	0	0.0113636	0	0.011236	1	0
UL_N2_2002	2002	UL	UL_BEFORE	0.685406	0.215168	10.9484	0.225572	0.385231	0.796492	0.968504	4.46701	0.495286	7.73885	0.573885	19.2615	1.17711	1	0	0.64467	0.35533	0.456853	0.0101523	0.532995	0.700582	0.0905759	1.97326	0.486631	79.4286	0	0	0	0.380711	0.177665	1	0	0	0.456853	0.203046	0.406091	2.01523	0.203046	0.187817	0	0	0	0.350404	0.0916442	1	0
UL_N3_2002	2002	UL	UL_BEFORE	0.223352	0.0854577	23.0239	0.440529	0.362834	0.743778	0.976744	6.53846	0.791209	6.52747	0.452747	11.4932	1.20392	1	0	0.945055	0.0549451	0.010989	0.10989	0.879121	1.20913	0.14124	1.66667	0.333333	76.7454	0	0	0	0	0.824176	0.120879	0	0	0.0659341	0	0	1.06977	0.0139535	0.10989	0	0	0.824176	0	0.0648148	1	0
UL_N4_2002	2002	UL	UL_BEFORE	0.341667	0.136485	10.7352	0.221007	0.359064	0.734906	0.79798	5.30303	0.614719	8.76923	0.676923	16.6566	1.13181	1	0	1	0	0.545455	0.0757576	0.378788	0.475246	0.0719285	1.01639	0.00819672	64.9194	0	0	0	0.318182	0.378788	0.393939	0	0	0.621212	0.0151515	0.0151515	1.71212	0.142424	0.378788	0	0	0.0757576	0.795284	0.0503751	1	0
UL_N5_2002	2002	UL	UL_BEFORE	0.6625	0.239144	12.6098	0.274748	0.344922	0.701622	0.729167	5.875	0.696429	9.5	0.75	18.3282	1.64405	1	0	1	0	0.25	0.3125	0.4375	2.28969	0.164433	1.6875	0.34375	50.9069	0	0	0	0	0.1875	0.75	0	0	0.6875	0	0	1.625	0.125	0.5625	0	0.1875	0	0.473934	0.00473934	1	0
UL_O1_2002	2002	UL	UL_BEFORE	0.146944	0.0648008	23.1035	0.442849	0.369954	0.760535	1	6.44444	0.777778	6.41176	0.441176	11.05	1.21983	1	0	1	0	0.111111	0.166667	0.722222	1.1853	0.132268	1.2	0.1	71.0034	0	0	0	0.0555556	0.722222	0.111111	0	0	0.111111	0.0555556	0.111111	1.2	0.04	0.166667	0	0	0.722222	0	0.815416	1	0
UL_O2_2002	2002	UL	UL_BEFORE	0.302941	0.113049	20.847	0.407464	0.388188	0.803451	1	6.25	0.75	6.54717	0.454717	14.2191	1.24005	1	0	0.941176	0.0588235	0.264706	0	0.735294	0.407977	0.0577366	2.17857	0.589286	79.5823	0	0	0	0.235294	0.676471	0.411765	0	0	0.338235	0.220588	0.264706	1.66176	0.132353	0.0147059	0	0.0735294	0.588235	0.28157	0.0870307	1	0
UL_O3_2002	2002	UL	UL_BEFORE	0.215289	0.0868964	23.872	0.455665	0.369824	0.760229	1	6.97521	0.853601	6.35537	0.435537	11.8636	1.23713	1	0	0.991736	0.00826446	0	0	1	0.234474	0.0337808	3	1	79.4128	0	0	0	0	0.991736	0.0909091	0	0	0.0826446	0	0	1.16529	0.0330579	0	0	0.0826446	0.909091	0	0.0472441	1	0
UL_O4_2002	2002	UL	UL_BEFORE	0.238985	0.0915233	21.0619	0.402471	0.377917	0.779277	0.996528	6.4901	0.7843	5.9797	0.39797	11.8837	1.19736	1	0	0.950495	0.0495049	0.183168	0	0.816832	0.475579	0.0655164	1.68627	0.343137	75.8058	0	0	0	0.0247525	0.767327	0.252475	0	0	0.207921	0.0247525	0.173267	1.25248	0.050495	0	0	0.0247525	0.742574	0.381381	0.00600601	1	0
UL_O5_2002	2002	UL	UL_BEFORE	0.337179	0.126567	9.62117	0.196017	0.425771	0.891903	0.960526	5.4359	0.6337	5.85333	0.385333	14.4936	1.14248	1	0	0.974359	0.025641	0.794872	0	0.205128	0.297582	0.0467191	1.45455	0.227273	56.5381	0	0	0	0.0384615	0.179487	0.897436	0	0	0.974359	0.0384615	0.679487	2.08974	0.217949	0	0	0.179487	0	0.00310559	0.388199	1	0
UL_P1_2002	2002	UL	UL_BEFORE	0.306625	0.116137	20.1249	0.393881	0.372482	0.766486	0.941667	6.325	0.760714	7.325	0.5325	13.2766	1.30547	1	0	1	0	0.05	0.2	0.75	3.248	0.219692	1.3	0.15	65.9481	0	0	0	0	0.575	0.3	0	0	0.3	0	0.05	1.46875	0.09375	0.375	0	0.075	0.5	0	0	1	0
UL_P2_2002	2002	UL	UL_BEFORE	0.279889	0.108648	22.3129	0.43102	0.379556	0.783134	1	6.95556	0.850794	6.75556	0.475556	13.4456	1.25973	1	0	1	0	0.0222222	0	0.977778	0.13695	0.0236314	2.8	0.9	54.822	0	0	0	0	0.977778	0.222222	0	0	0.222222	0	0.0222222	1.42222	0.0844444	0	0	0.2	0.777778	0	0.00440529	1	0
UL_P3_2002	2002	UL	UL_BEFORE	0.209675	0.0856939	23.7873	0.454688	0.370714	0.762324	0.999015	6.95273	0.85039	6.41071	0.441071	11.95	1.24183	1	0	1	0	0.00738552	0.014771	0.977843	0.346584	0.0444594	2.64935	0.824675	82.0932	0	0	0	0.00738552	0.974889	0.098966	0	0	0.098966	0.00738552	0.00738552	1.1979	0.0395802	0.014771	0	0.0915805	0.886263	0	0	1	0
UL_P4_2002	2002	UL	UL_BEFORE	0.162695	0.0704814	24.2521	0.459986	0.366046	0.751339	1	6.92374	0.846249	6.10435	0.410435	11.0002	1.23001	1	0	1	0	0.0121317	0	0.987868	0.283426	0.0451233	1.81481	0.407407	82.4712	0	0	0	0.0207972	0.987868	0.0467938	0	0	0.0294627	0.0034662	0.0121317	1.08492	0.0169844	0.017331	0	0.017331	0.953206	0	0	1	0
UL_P5_2002	2002	UL	UL_BEFORE	0.203333	0.0875998	7.82317	0.149725	0.35768	0.731648	1	4.16667	0.452381	8.16667	0.616667	18.8833	1.43417	1	0	1	0	0.166667	0	0.833333	0.42175	0.0650471	1	0	81.372	0	0	0	0.833333	0.833333	1	0	0	0.166667	0	0.166667	2.83333	0.366667	0.833333	0	0	0	0	0.419355	1	0
UZ_101	1982	UZ	UZ_BEFORE	0.413394	0.158718	27.2027	0.47961	0.229849	0.430791	0.656028	6.02105	0.717293	6.46739	0.446739	24.2337	1.68307	0.947368	0.0526316	0.894737	0.0842105	0.0947368	0.0105263	0.884211	0.410251	0.0602677	2.51064	0.755319	81.9607	0.189474	0	0	0.915789	0.715789	0.989474	0	0.631579	0.978947	0.0105263	0.694737	4.46809	0.693617	0.0105263	0.305263	0.684211	0	0	0.010101	1	0
UZ_102	1982	UZ	UZ_BEFORE	0.380824	0.150215	25.3883	0.468926	0.280105	0.549072	0.656566	6.08955	0.727079	7.60526	0.560526	20.6354	2.12628	0.850746	0.149254	0.970149	0	0.134328	0	0.850746	0.260459	0.0358882	2.0303	0.515152	61.6188	0.0447761	0	0	0.955224	0.940299	0.985075	0	0.119403	0.985075	0.0298507	0.716418	4.09091	0.618182	0	0.134328	0.865672	0	0	0.0142857	1	0
UZ_103	1982	UZ	UZ_BEFORE	0.391916	0.153345	21.9519	0.422754	0.312008	0.624158	0.673684	6.21875	0.745536	8.05882	0.605882	18.8885	2.27124	0.6875	0.3125	0.979167	0	0.28125	0.0104167	0.697917	0.335577	0.0464461	2.01053	0.505263	74.9018	0.0625	0	0	0.875	0.875	0.979167	0	0.0208333	0.979167	0.0104167	0.572917	3.87234	0.574468	0.0416667	0.135417	0.822917	0	0	0.010101	1	0
UZ_104	1982	UZ	UZ_BEFORE	0.782398	0.2711	12.3476	0.248538	0.339704	0.68934	0.696607	6.17365	0.739093	8.77848	0.677848	24.2469	1.57235	0.916168	0.0838323	0.952096	0	0.101796	0.00598802	0.892216	0.287525	0.0352411	2.11446	0.557229	75.9738	0.125749	0	0	0.239521	0.299401	0.994012	0	0.0299401	0.988024	0.011976	0.11976	2.69277	0.338554	0.00598802	0.203593	0.784431	0.00598802	0.00574713	0.0229885	1	0
UZ_105	1982	UZ	UZ_BEFORE	0.706507	0.24854	16.6311	0.325269	0.277717	0.543451	0.724638	5.95541	0.707916	8.43697	0.643697	25.1934	1.82649	0.944444	0.0308642	0.666667	0.0555556	0.0987654	0.0308642	0.839506	0.31391	0.0396453	2.0375	0.51875	78.464	0.481481	0	0	0.592593	0.407407	0.987654	0.0123457	0.0617284	0.981481	0.0246914	0.296296	3.56875	0.51375	0.00617284	0.641975	0.339506	0.00617284	0	0.0180723	1	0
UZ_106	1982	UZ	UZ_BEFORE	0.469855	0.168986	22.0498	0.42253	0.244432	0.465113	0.624672	6.08397	0.726281	8.45833	0.645833	20.5863	2.3131	0.931298	0.0687023	0.923664	0.00763359	0.0687023	0.0381679	0.862595	0.54601	0.0673016	2.04762	0.52381	79.8213	0.10687	0	0	0.664122	0.633588	0.954198	0.0152672	0.0305344	0.946565	0.21374	0.374046	3.512	0.5024	0.00763359	0.587786	0.396947	0.00763359	0	0.0218978	1	0
UZ_107	1982	UZ	UZ_BEFORE	0.155269	0.0601474	25.8797	0.476819	0.147852	0.237807	0.669565	5.93966	0.705665	8.77169	0.677169	21.8704	1.21363	0.995708	0.00429184	0.927039	0.0300429	0.055794	0.0128755	0.922747	0.492194	0.066099	2.01747	0.508734	77.4999	0.0815451	0	0	0.145923	0.124464	0.982833	0.0128755	0.0515021	0.969957	0.0257511	0.0643777	2.41048	0.282096	0.00858369	0.927039	0.055794	0.00429184	0.00421941	0.00421941	0.995708	0.00429184
UZ_108	1982	UZ	UZ_BEFORE	0.529531	0.195359	24.2781	0.436351	0.255089	0.490196	0.666667	5.97938	0.71134	7.09195	0.509195	23.7483	1.70164	0.939394	0.0606061	0.89899	0.0505051	0.10101	0.010101	0.858586	0.369684	0.0516619	2.41053	0.705263	78.075	0.191919	0	0	0.787879	0.676768	0.969697	0.010101	0.494949	0.929293	0.0707071	0.545455	4.1875	0.6375	0.010101	0.333333	0.636364	0	0.00961538	0.0192308	1	0
UZ_109	1982	UZ	UZ_BEFORE	0.158943	0.0617425	25.5413	0.473189	0.167854	0.284883	0.660993	6.09244	0.727491	8.68282	0.668282	20.3902	1.11998	0.887029	0.112971	0.987448	0.0041841	0.112971	0.0041841	0.874477	0.47279	0.0697182	2.0211	0.510549	74.6826	0.0376569	0	0	0.205021	0.192469	0.991632	0	0.0209205	0.979079	0.0376569	0.0460251	2.44726	0.289451	0.0041841	0.824268	0.158996	0	0.00413223	0	1	0
UZ_110	1982	UZ	UZ_BEFORE	0.373174	0.135139	23.4269	0.437417	0.212259	0.389393	0.653566	6.16738	0.738197	8.3242	0.63242	20.7532	1.29672	0.850427	0.149573	0.948718	0	0.213675	0.034188	0.730769	0.659159	0.0799738	2.17181	0.585903	79.5643	0.111111	0	0.0042735	0.350427	0.435897	0.974359	0.0042735	0.115385	0.970085	0.0128205	0.179487	3.04386	0.408772	0	0.688034	0.303419	0.0042735	0	0.00840336	1	0
UZ_111	1982	UZ	UZ_BEFORE	0.63049	0.22467	20.2894	0.396697	0.277866	0.543803	0.73064	6.15578	0.73654	8.18182	0.618182	22.1772	2.26303	0.939698	0.0603015	0.79397	0.00502513	0.125628	0.0201005	0.854271	0.385728	0.0459684	2.22613	0.613065	81.3526	0.427136	0	0	0.809045	0.753769	1	0	0.125628	0.984925	0.0150754	0.547739	4.1005	0.620101	0	0.522613	0.467337	0	0.00487805	0.0097561	1	0
UZ_112	1982	UZ	UZ_BEFORE	0.585215	0.213215	18.1802	0.36776	0.343903	0.699222	0.721649	6.65128	0.807326	7.93785	0.593785	18.8072	1.20099	0.58794	0.41206	0.914573	0	0.472362	0.00502513	0.497487	0.509493	0.0670104	2.29016	0.645078	78.1354	0.105528	0	0	0.61809	0.849246	0.964824	0.00502513	0.0854271	0.959799	0.0351759	0.170854	3.71875	0.54375	0	0.19598	0.778894	0.00502513	0	0	1	0
UZ_113	1982	UZ	UZ_BEFORE	0.679613	0.241275	15.7373	0.326623	0.351989	0.718254	0.76652	6.53947	0.791353	8.54229	0.654229	20.8718	1.37279	0.737069	0.262931	0.887931	0	0.301724	0.00431035	0.672414	0.375048	0.0495937	2.28761	0.643805	80.666	0.176724	0	0	0.49569	0.724138	0.974138	0	0.0172414	0.969828	0.012931	0.159483	3.4469	0.489381	0	0.237069	0.741379	0.00431035	0	0	1	0
UZ_114	1982	UZ	UZ_BEFORE	0.745957	0.257019	19.1498	0.368945	0.289537	0.57127	0.770115	5.97436	0.710623	8.08182	0.608182	23.9545	1.87388	0.966102	0.0338983	0.949153	0.00847458	0.101695	0.00847458	0.872881	0.459072	0.0571069	2.11304	0.556522	75.7018	0.398305	0	0	0.618644	0.305085	0.966102	0.0169492	0.161017	0.957627	0.0677966	0.186441	3.54386	0.508772	0.00847458	0.576271	0.398305	0.00847458	0	0.0165289	1	0
UZ_115	1982	UZ	UZ_BEFORE	0.376019	0.148334	22.9202	0.440458	0.318715	0.639941	0.666667	6.41818	0.774026	7.44444	0.544444	16.5769	1.37887	0.512048	0.487952	0.957831	0.0060241	0.5	0.0060241	0.463855	0.476664	0.0661552	2.025	0.5125	79.4676	0.0301205	0	0	0.891566	0.873494	0.963855	0	0.0301205	0.957831	0.0180723	0.36747	3.8875	0.5775	0.0060241	0.13253	0.849398	0	0.00571429	0.0342857	1	0
UZ_116	1982	UZ	UZ_BEFORE	0.565092	0.20438	16.484	0.329193	0.287968	0.567577	0.677419	6.10759	0.729656	8.52586	0.652586	20.9103	1.53993	0.836478	0.163522	0.735849	0.00628931	0.176101	0.00628931	0.805031	0.28356	0.0394792	2.01274	0.506369	74.013	0.27044	0	0	0.578616	0.559748	0.987421	0	0.00628931	0.974843	0.0377358	0.352201	3.42038	0.484076	0.0125786	0.433962	0.534591	0	0.0060241	0.0240964	1	0
UZ_117	1982	UZ	UZ_BEFORE	0.690103	0.242999	16.8496	0.324402	0.3239	0.652145	0.740896	6.30672	0.758103	8.62443	0.662443	24.5883	1.55728	0.945378	0.0546218	0.966387	0	0.0462185	0.0168067	0.936975	0.267358	0.0361715	2.44783	0.723913	79.7437	0.0882353	0	0.00420168	0.277311	0.521008	0.966387	0.00840336	0.176471	0.962185	0.0210084	0.218487	3.1087	0.421739	0	0.184874	0.781513	0.0336134	0.00409836	0.0163934	1	0
UZ_118	1982	UZ	UZ_BEFORE	0.431455	0.166904	20.5778	0.412392	0.351098	0.716157	0.671451	6.69668	0.813812	7.56039	0.556039	15.7572	1.36315	0.330189	0.669811	0.981132	0.00943396	0.693396	0.00471698	0.292453	0.580544	0.079062	2.0625	0.53125	76.2922	0.0377358	0	0	0.910377	0.943396	0.985849	0.00471698	0.0235849	0.971698	0.00943396	0.212264	3.93301	0.586603	0	0.0707547	0.910377	0.00471698	0.00452489	0.0180995	1	0
UZ_119	1982	UZ	UZ_BEFORE	0.44785	0.172568	19.3486	0.396794	0.367523	0.754814	0.673684	6.86458	0.837798	7.2766	0.52766	14.0291	0.826289	0.15625	0.84375	0.979167	0.00520833	0.854167	0.00520833	0.135417	0.70254	0.0953049	2.04762	0.52381	77.0777	0.0416667	0	0	0.911458	0.932292	0.989583	0	0.00520833	0.984375	0.015625	0.0364583	3.90526	0.581053	0	0.0885417	0.901042	0.00520833	0.00502513	0.0201005	0.994792	0.00520833
UZ_120	1982	UZ	UZ_BEFORE	0.436507	0.167233	20.6841	0.412927	0.342391	0.695666	0.681445	6.57561	0.796516	7.64677	0.564677	16.4335	1.67016	0.429907	0.570093	0.985981	0	0.574766	0.0046729	0.373832	0.493051	0.0687105	2.01471	0.507353	57.6084	0.0607477	0	0	0.934579	0.88785	0.953271	0	0.0140187	0.948598	0.00934579	0.299065	3.98529	0.597059	0	0.0934579	0.864486	0	0	0.00892857	1	0
UZ_121	1982	UZ	UZ_BEFORE	0.415142	0.161752	19.5835	0.399782	0.367398	0.75452	0.658537	6.81132	0.830189	7.22115	0.522115	13.9711	0.909185	0.14554	0.849765	0.962441	0.0187793	0.86385	0.00469484	0.126761	0.682378	0.0938794	2.0237	0.511848	81.7628	0.0187793	0	0	0.943662	0.943662	0.985915	0	0.00469484	0.967136	0.0187793	0.0798122	3.90047	0.580095	0.00469484	0.0422535	0.929577	0	0.00460829	0.00460829	0.995305	0.00469484
UZ_122	1982	UZ	UZ_BEFORE	0.353365	0.137785	19.4778	0.39621	0.363032	0.744243	0.660985	6.04396	0.720565	7.52143	0.552143	15.8938	1.17987	0.546448	0.448087	0.956284	0.0218579	0.677596	0.010929	0.306011	1.01078	0.11955	1.67956	0.339779	83.4744	0.0273224	0	0	0.562842	0.579235	0.989071	0	0.00546448	0.961749	0.240437	0.0983607	3.14286	0.428571	0.136612	0.0601093	0.770492	0	0.00534759	0	0.994536	0.00546448
UZ_123	1982	UZ	UZ_BEFORE	0.78082	0.270396	12.9566	0.262409	0.335262	0.678887	0.693023	6.2212	0.745885	8.82412	0.682412	24.1291	1.47841	0.926606	0.0733945	0.917431	0.00458716	0.151376	0.00917431	0.830275	0.36673	0.0427876	2.13426	0.56713	79.2208	0.0963303	0	0	0.211009	0.362385	0.986239	0.00458716	0.0458716	0.977064	0.0366972	0.0917431	2.72093	0.344186	0.00458716	0.224771	0.761468	0	0.0045045	0.0045045	1	0
UZ_124	1982	UZ	UZ_BEFORE	0.370839	0.14624	22.8038	0.442228	0.319322	0.641372	0.669136	6.25547	0.750782	8.23704	0.623704	18.7033	2.49402	0.695652	0.297101	0.971014	0.00724638	0.326087	0	0.666667	0.348766	0.0474638	1.9927	0.49635	66.1034	0.0434783	0	0	0.949275	0.92029	0.985507	0.00724638	0.0144928	0.985507	0.0289855	0.594203	3.93431	0.586861	0.00724638	0.0652174	0.913043	0	0	0.0206897	1	0
UZ_125	1982	UZ	UZ_BEFORE	0.397571	0.156975	19.5412	0.396744	0.367005	0.753596	0.663333	6.77358	0.824798	7.37255	0.537255	14.2655	1.10231	0.233645	0.757009	0.962617	0.00934579	0.813084	0	0.17757	0.590435	0.0820244	2.04762	0.52381	70.5555	0.046729	0	0	0.943925	0.953271	0.962617	0	0	0.971963	0.00934579	0.158879	3.95238	0.590476	0.00934579	0.0280374	0.906542	0	0.00877193	0.0263158	1	0
UZ_126	1982	UZ	UZ_BEFORE	0.679713	0.226176	18.0765	0.366727	0.347316	0.707257	0.652299	6	0.714286	7.85806	0.585806	17.6921	1.26628	0.487342	0.506329	0.721519	0.253165	0.537975	0.00632911	0.449367	0.781553	0.0998636	2.26282	0.63141	62.8724	0.0189873	0	0	0.708861	0.71519	0.987342	0	0.00632911	0.734177	0.0253165	0.177215	3.19108	0.438217	0	0.056962	0.677215	0	0.0060241	0.0180723	1	0
UZ_127	1982	UZ	UZ_BEFORE	0.451771	0.170689	20.05	0.401576	0.346044	0.704263	0.657343	6.49664	0.785235	7.78621	0.578621	16.9023	1.60647	0.453333	0.546667	0.946667	0.0333333	0.553333	0.0133333	0.42	0.551335	0.0741876	2.03378	0.516892	64.1687	0.04	0	0	0.873333	0.88	0.986667	0	0.00666667	0.953333	0.0466667	0.286667	3.79054	0.558108	0.00666667	0.0866667	0.873333	0	0.00636943	0.0382166	0.993333	0.00666667
UZ_128	1982	UZ	UZ_BEFORE	0.420308	0.164185	19.3951	0.397395	0.371923	0.76517	0.660256	6.86709	0.838156	7.10968	0.510968	13.4228	0.792813	0.118012	0.875776	0.975155	0.00621118	0.89441	0.00621118	0.0807453	0.713412	0.0973184	2.00633	0.503165	68.2728	0.0372671	0	0	0.937888	0.931677	0.975155	0	0.00621118	0.968944	0.0248447	0.0372671	3.93038	0.586076	0.00621118	0.0621118	0.913043	0	0	0	1	0
UZ_129	1982	UZ	UZ_BEFORE	0.417198	0.16229	19.557	0.399447	0.366886	0.753315	0.662526	6.79641	0.828058	7.2561	0.52561	14.064	0.95311	0.160714	0.833333	0.952381	0.0238095	0.85119	0.00595238	0.136905	0.659558	0.0912575	2.02395	0.511976	88.587	0.0238095	0	0	0.952381	0.946429	0.982143	0	0	0.964286	0.0178571	0.10119	3.89222	0.578443	0	0.0357143	0.928571	0	0	0.0174419	0.994048	0.00595238
UZ_130	1982	UZ	UZ_BEFORE	0.445145	0.167838	19.0319	0.383354	0.362943	0.744035	0.660819	6.56522	0.795031	7.63704	0.563704	15.291	1.2393	0.417266	0.57554	0.913669	0.057554	0.697842	0.00719425	0.28777	0.55175	0.074604	2.15942	0.57971	83.2074	0.136691	0	0	0.899281	0.899281	0.978417	0.00719425	0.00719425	0.920863	0.0215827	0.201439	3.87681	0.575362	0.00719425	0.0503597	0.769784	0	0.0136986	0.0205479	0.992806	0.00719425
UZ_131	1982	UZ	UZ_BEFORE	0.408832	0.157022	20.785	0.411699	0.339726	0.689393	0.657817	6.4	0.771429	7.84348	0.584348	16.7127	1.75426	0.491667	0.508333	0.941667	0.0333333	0.533333	0.0166667	0.441667	0.520467	0.0699923	2.03361	0.516807	70.2911	0.05	0	0	0.9	0.891667	0.991667	0.00833333	0.00833333	0.941667	0.0333333	0.35	3.82353	0.564706	0.0166667	0.075	0.866667	0	0.0078125	0.03125	0.991667	0.00833333
UZ_132	1982	UZ	UZ_BEFORE	0.575534	0.208405	18.3103	0.367431	0.306477	0.61114	0.698413	6.20455	0.743506	7.73529	0.573529	17.3447	1.50489	0.622222	0.377778	0.777778	0.0222222	0.377778	0.0222222	0.555556	0.4718	0.0613311	2.04651	0.523256	65.1197	0.333333	0	0	0.8	0.688889	0.955556	0	0.0444444	0.888889	0.0444444	0.311111	3.88372	0.576744	0.0222222	0.444444	0.488889	0	0.0185185	0.0925926	1	0
[truncated: 165 more rows]
[truncated: 10 more columns]

## Sheet: cm
RELEVE_NR	YEAR1	SITE3	TREATMENT_SITE	1 ch	1 ch.s	2 sla	2 sla.s	3 ldmc	3 ldmc.s	4 cs	5 fl	5 fl.s	6 w	6 w.s	7 nit	8 pho	9 h_0 non hummock forming	9 h_1 hummock forming	10 n_0 no N fixing	10 n_1 N fixing	11 MStatusO_1	12 MStatusN_1	13 MFlexi_1	14 sm	14 sm.s	15 snb	15 snb.s	16 seed buoyancy	17 autochor_1	18 bythisochor_1	19 chamaechor_1	20 hemerochor_1	21 meteorochor_1	22 nautochor_1	23 ombrochor_1	24 other_1	25 zoochor_1	26 inverb_1	27 mammals_1	28 diversity	28 diversity.s	29 gr_CY	29 gr_FO	29 gr_PO	29 gr_PT	29 gr_SPH	29 gr_BM	30 pls_0	30 pls_1
[truncated: 1,264 more rows]
[truncated: 5 more columns]

[truncated: 1 more sheets: frange]
